# Supplementary material for: Development of an Efficient Protein Extraction Method Compatible with LC-MS/MS for Proteome Mapping in Two Australian Seagrasses Zostera muelleri and Posidonia australis
Source: Front Plant Sci. 2017 Aug 15;8:1416. doi: 10.3389/fpls.2017.01416 (PMC5559503; doi:10.3389/fpls.2017.01416)
Supplement: Supplementary Table 1 — Identification of proteins using software PEAKS studio ver 8.0 from the excised spots resolved on 2DE (Listed in Tables 1, 2; and red encircled spots shown in Supplementary Figures 1, 2), analyzed by LC-MS/MS for seagrasses Zostera muelleri and Posidonia australis. [file Table1.XLSX]

## Sheet: Z.muelleri
Zostera
Spot NO.	Asseccession	Protein Asseccession No.	Peptide	Uniq	-10lgP	Mass	Length	ppm	m/z	z	RT	Area	Fraction	Scan	Source File	#Spec	Start	End
1	gi|901807297|gb|KMZ64384.1	SG046604	R.SASYASIHNYSDALSDAK.R	Y	76.12	1898.86	18	7.2	950.446	2	22.59	219	43	16335	Jiang_Z1.wiff	2	43	60
		SG046604	K.TAQEPAPEPEPLEVSEEEK.V	Y	61.53	2107.98	19	0.5	1055	2	22.15	58.2	43	16176	Jiang_Z1.wiff	1	220	238
		SG046604	K.ELEQKEYFDPALADQER.E	Y	58.17	2079.97	17	-15.4	1040.98	2	24.4	98.6	43	16802	Jiang_Z1.wiff	1	374	390
		SG046604	R.ALELYDEDISFLTNK.A	Y	57.88	1769.87	15	-2.9	885.941	2	25.69	398	43	17107	Jiang_Z1.wiff	1	273	287
		SG046604	K.SGLADATASLESK.S	Y	52.45	1248.62	13	-1.4	625.316	2	21.95	102	43	16135	Jiang_Z1.wiff	2	108	120
		SG046604	R.LGAAYVGLGNFK.E	Y	50.75	1208.66	12	3.1	605.337	2	24.84	0	43	16906	Jiang_Z1.wiff	1	76	87
		SG046604	K.NPNNINMYLSDQR.M	Y	45.65	1577.73	13	3.6	789.873	2	23.16	81.6	43	16506	Jiang_Z1.wiff	2	168	180
		SG046604	K.DYDAAIEVFQK.A	Y	45.07	1297.62	11	0.5	649.817	2	24.64	249	43	16858	Jiang_Z1.wiff	1	341	351
		SG046604	K.GLDIDPNNEPLK.S	Y	37.8	1323.67	12	-0.8	662.84	2	23.23	258	43	16522	Jiang_Z1.wiff	2	96	107
		SG046604	K.LVSAGIVQM(+15.99)R	Y	31.69	1088.6	10	0.4	545.308	2	20.81	0	43	15794	Jiang_Z1.wiff	1	566	575
		SG046604	K.DFEVAIQHYSR.A	Y	30.85	1363.65	11	0.9	682.834	2	23.52	45.7	43	16595	Jiang_Z1.wiff	1	262	272
		SG046604	K.LVSAGIVQMR	Y	30.72	1072.61	10	-7.1	537.307	2	23.39	0	43	16563	Jiang_Z1.wiff	2	566	575
		SG046604	R.AYLQQPDFVK.M	Y	29.26	1207.62	10	0.5	604.819	2	23.5	248	43	16591	Jiang_Z1.wiff	1	151	160
		SG046604	R.TVDINPGWAK.G	Y	28.4	1099.57	10	5.3	550.793	2	23.14	112	43	16502	Jiang_Z1.wiff	2	62	71
		SG046604	K.LAALPEGLKDANK.C	Y	27.64	1338.75	13	-13.9	670.373	2	22.17	0	43	16180	Jiang_Z1.wiff	1	433	445
		SG046604	K.ALETYQEGLK.H	Y	22.52	1150.59	10	4.3	576.303	2	20.91	116	43	15838	Jiang_Z1.wiff	1	473	482
		SG046604	K.AAVYFEMGK.Y	Y	21.56	1014.48	9	23.9	508.262	2	23.85	0	43	16674	Jiang_Z1.wiff	1	288	296
		SG046604	K.LAALPEGLK.D	Y	20.35	910.549	9	-12.2	456.276	2	23.38	0	43	16562	Jiang_Z1.wiff	1	433	441
2	gi|901793098|gb|KMZ57169.1	SG048294	K.M(+15.99)MHANYFGSLTQASTVR.I	Y	62.66	1928.89	17	-0.4	965.451	2	24.29	18.5	54	15563	Jiang_Z2.wiff	1	172	188
		SG048294	K.MM(+15.99)HANYFGSLTQASTVR.I	Y	60.12	1928.89	17	8.2	965.459	2	24.17	18.5	54	15536	Jiang_Z2.wiff	1	172	188
		SG048294	K.IIDGLNDTSDNLLAALDR.N	Y	60.05	1927.98	18	-4.1	964.996	2	25.78	32.4	54	15907	Jiang_Z2.wiff	1	315	332
		SG048294	R.AMDEYSSELFMGGK.S	N	53.43	1563.66	14	-3	782.834	2	24.69	78.9	54	15654	Jiang_Z2.wiff	1	474	487
		SG048294	R.IGSYNGEEMYAPFK.S	Y	52.7	1604.72	14	6.8	803.372	2	24.46	38.9	54	15602	Jiang_Z2.wiff	1	189	202
		SG048294	K.SNQSGTQVPIEQK.A	Y	52.54	1414.71	13	3.3	708.362	2	18.14	21.9	54	13982	Jiang_Z2.wiff	2	60	72
		SG048294	K.MMHANYFGSLTQASTVR.I	Y	52	1912.89	17	0.8	957.454	2	24.55	12.5	54	15622	Jiang_Z2.wiff	1	172	188
		SG048294	R.IGSYN(+.98)GEEMYAPFK.S	Y	49.71	1605.7	14	2	803.86	2	24.51	110	54	15614	Jiang_Z2.wiff	1	189	202
		SG048294	R.IGSYN(+.98)GEEM(+15.99)YAPFK.S	Y	45.76	1621.7	14	7.9	811.862	2	23.32	23.8	54	15348	Jiang_Z2.wiff	1	189	202
		SG048294	K.APLVPPGTPVVNALSK.Q	N	45.54	1558.91	16	-0.6	780.461	2	24.72	109	54	15662	Jiang_Z2.wiff	2	545	560
		SG048294	K.APLVPPGTPVVN(+.98)ALSK.Q	N	44.97	1559.89	16	1.2	780.954	2	24.22	36.9	54	15547	Jiang_Z2.wiff	1	545	560
		SG048294	R.AC(+71.04)VGLAPENNMLLEYK	N	43.79	1834.9	16	-6	918.45	2	24.99	25.9	54	15724	Jiang_Z2.wiff	1	571	586
		SG048294	K.M(+15.99)M(+15.99)HANYFGSLTQASTVR.I	Y	42.46	1944.88	17	23.4	649.317	3	23.86	0	54	15467	Jiang_Z2.wiff	1	172	188
		SG048294	R.IGSYNGEEM(+15.99)YAPFK.S	Y	41.69	1620.71	14	8.6	811.371	2	23.13	19.4	54	15302	Jiang_Z2.wiff	1	189	202
		SG048294	K.VVVLWTGNTER.Y	N	40.97	1272.68	11	1.3	637.349	2	24.47	79.6	54	15606	Jiang_Z2.wiff	2	301	311
		SG048294	K.YDTTELVYENR.N	N	40.97	1401.64	11	4.7	701.831	2	21.9	92.9	54	14998	Jiang_Z2.wiff	1	100	110
		SG048294	K.APAFVENFR.V	Y	36.2	1049.53	9	-2.1	525.771	2	24.13	61.7	54	15527	Jiang_Z2.wiff	2	73	81
		SG048294	K.APLVPPGTPVVNAL.S	N	33.34	1343.78	14	-1.4	672.897	2	25.35	0	54	15808	Jiang_Z2.wiff	1	545	558
		SG048294	R.AC(+71.04)VGLAPENNM(+15.99)LLEYK	N	31.23	1850.89	16	12.2	926.464	2	24.34	18.5	54	15575	Jiang_Z2.wiff	1	571	586
		SG048294	K.DTMIGGDDFK.S	Y	28.09	1097.47	10	-1.6	549.741	2	22.06	0	54	15032	Jiang_Z2.wiff	3	375	384
		SG048294	K.YVPFVGDSK.R	Y	22.39	1010.51	9	20.5	506.271	2	23.09	0	54	15294	Jiang_Z2.wiff	2	464	472
		SG048294	K.QIINDIR.D	N	16.13	870.492	7	3.3	436.255	2	21.13	61.4	54	14822	Jiang_Z2.wiff	1	284	290
3	gi|901806966|gb|KMZ64101.1	SG040704	K.VGVADVMSHISTGGGASLELLEGK.I	Y	61.64	2326.18	24	6.3	776.407	3	25.47	70.8	59	16552	Jiang_Z3.wiff	1	440	463
		SG040704	K.AQGLPTGSSLVEEDKLDLAK.S	Y	58.44	2070.08	20	-1.8	691.034	3	24.15	121	59	16258	Jiang_Z3.wiff	2	306	325
		SG040704	K.VGVADVM(+15.99)SHISTGGGASLELLEGK.I	Y	56.98	2342.18	24	1.9	781.735	3	24.77	29	59	16395	Jiang_Z3.wiff	1	440	463
		SG040704	R.FYKEEEKNEPEFAQK.L	Y	56.18	1914.9	15	1	958.458	2	19.75	29.5	59	15006	Jiang_Z3.wiff	3	196	210
		SG040704	K.ILPGVVALDEEVSK.V	Y	55.05	1467.82	14	-6.9	734.911	2	25.37	427	59	16530	Jiang_Z3.wiff	2	464	477
		SG040704	R.ADLNVPLDDAQNISDDTR.I	Y	52.92	1970.92	18	5.8	986.472	2	23.19	29.8	59	16051	Jiang_Z3.wiff	7	97	114
		SG040704	K.EKGVSLLLPTDVVIADK.F	Y	52.12	1796.03	17	7.9	899.029	2	25.35	16.3	59	16528	Jiang_Z3.wiff	1	333	349
		SG040704	K.SVDALPEGGVILLENVR.F	Y	50	1779.97	17	0.5	890.994	2	25.48	29.5	59	16554	Jiang_Z3.wiff	3	179	195
		SG040704	K.LASLADLYVNDAFGTAHR.A	N	47.96	1932.97	18	-1.3	967.491	2	25.37	174	59	16531	Jiang_Z3.wiff	1	211	228
		SG040704	K.TVIWN(+.98)GPM(+15.99)GVFEFDK.F	Y	47.94	1755.82	15	-3.1	878.913	2	25.61	20.7	59	16583	Jiang_Z3.wiff	1	390	404
		SG040704	K.GVTTIIGGGDSVAAVEK.V	N	47.54	1572.84	17	1.4	787.426	2	23.17	15.1	59	16048	Jiang_Z3.wiff	7	423	439
		SG040704	K.ELDYLVGAVSSPK.R	Y	47.07	1376.72	13	-7.8	689.361	2	24.55	277	59	16346	Jiang_Z3.wiff	2	252	264
		SG040704	K.TVIWN(+.98)GPMGVFEFDK.F	Y	46.88	1739.82	15	-0.5	870.918	2	26.18	52.1	59	16702	Jiang_Z3.wiff	2	390	404
		SG040704	R.ADLNVPLDDAQ(+.98)NISDDTR.I	Y	46.45	1971.9	18	9.6	986.968	2	24.1	14	59	16247	Jiang_Z3.wiff	1	97	114
		SG040704	K.TVIWNGPMGVFEFDK.F	Y	45.7	1738.84	15	-8.7	870.419	2	26.08	23.3	59	16682	Jiang_Z3.wiff	1	390	404
		SG040704	K.TVIWNGPM(+15.99)GVFEFDK.F	Y	45.19	1754.83	15	6	878.429	2	25.54	41.2	59	16568	Jiang_Z3.wiff	1	390	404
		SG040704	K.LASLADLYVN(+.98)DAFGTAHR.A	N	45	1933.95	18	1.1	967.985	2	25.5	74.6	59	16558	Jiang_Z3.wiff	2	211	228
		SG040704	R.AHASTEGVTK.F	N	44.86	999.499	10	3.5	500.758	2	14.28	16.9	59	11798	Jiang_Z3.wiff	3	229	238
		SG040704	R.ADLN(+.98)VPLDDAQNISDDTR.I	Y	43	1971.9	18	7.5	986.966	2	23.99	28.7	59	16222	Jiang_Z3.wiff	1	97	114
		SG040704	K.TEDC(+71.04)IGPDVQK.S	Y	41.62	1274.58	11	20.9	638.311	2	18.78	0	59	14702	Jiang_Z3.wiff	2	168	178
		SG040704	K.FLKPSVAGFLLQK.E	Y	41.28	1446.86	13	-4.7	724.434	2	25.37	52.4	59	16532	Jiang_Z3.wiff	2	239	251
		SG040704	K.RPFAAIVGGSK.V	N	39.74	1101.63	11	2	551.823	2	22.21	182	59	15794	Jiang_Z3.wiff	4	265	275
		SG040704	K.TVAADSIPDGWM(+15.99)GLDIGPDSIQTFNSALDTTK.T	Y	39.1	3351.58	32	-3.7	1118.2	3	25.78	21.2	59	16620	Jiang_Z3.wiff	1	358	389
		SG040704	K.TVAADSIPDGWMGLDIGPDSIQTFNSALDTTK.T	Y	38	3335.59	32	-1.2	1112.87	3	26.08	76.6	59	16683	Jiang_Z3.wiff	2	358	389
		SG040704	K.GVSLLLPTDVVIADK.F	N	37.67	1538.89	15	-13	770.443	2	25.7	215	59	16602	Jiang_Z3.wiff	2	335	349
		SG040704	K.VILTSHLGRPK.G	Y	35.52	1219.74	11	1.1	610.878	2	20.77	0	59	15436	Jiang_Z3.wiff	1	132	142
		SG040704	K.AQGLPTGSSLVEEDK.L	Y	35.37	1529.76	15	8.4	765.892	2	21.72	9.97	59	15654	Jiang_Z3.wiff	1	306	320
		SG040704	K.IGVIESLLEK.C	Y	34.35	1099.65	10	-7.3	550.828	2	25.64	208	59	16590	Jiang_Z3.wiff	2	280	289
		SG040704	R.SVGDLSDAELK.G	Y	32.91	1132.56	11	-2.4	567.287	2	21.31	41.1	59	15566	Jiang_Z3.wiff	1	79	89
		SG040704	K.FASGTEAVAK.K	Y	32.48	979.497	10	3.1	490.757	2	17.59	137	59	14162	Jiang_Z3.wiff	6	405	414
		SG040704	K.FSLSPLVPR.L	Y	31.72	1014.59	9	-1.2	508.3	2	25.17	156	59	16487	Jiang_Z3.wiff	2	148	156
		SG040704	K.C(+71.04)DILLLGGGM(+15.99)IFTFYK.A	Y	29.6	1876.95	16	-4.6	939.476	2	26.34	0	59	16740	Jiang_Z3.wiff	1	290	305
		SG040704	K.AQ(+.98)GLPTGSSLVEEDKLDLAK.S	Y	27.79	2071.07	20	15	691.374	3	24.32	92.8	59	16296	Jiang_Z3.wiff	1	306	325
		SG040704	K.FAPDANSK.T	Y	27.01	848.403	8	3.4	425.21	2	15.89	18.6	59	13078	Jiang_Z3.wiff	4	350	357
		SG040704	K.VILTSHLGR.P	Y	23.34	994.592	9	-4	498.301	2	21.1	137	59	15519	Jiang_Z3.wiff	2	132	140
		SG040704	A.KRSVGDLSDAELK.G	Y	23.08	1416.76	13	-33.1	709.362	2	21.38	17.4	59	15583	Jiang_Z3.wiff	2	77	89
		SG040704	R.AAVPTIK.Y	N	22.91	698.433	7	-5	350.222	2	19.33	0	59	14870	Jiang_Z3.wiff	3	117	123
		SG040704	R.LSELIGVK.V	Y	22.63	857.522	8	-6.9	429.765	2	22.63	0	59	15914	Jiang_Z3.wiff	3	157	164
		SG040704	K.KLAELSGK.G	Y	22.49	844.502	8	-6.2	423.256	2	18.51	0	59	14614	Jiang_Z3.wiff	2	415	422
		SG040704	R.FYKEEEK.N	N	19.56	971.46	7	3.2	486.739	2	16.41	9.95	59	13414	Jiang_Z3.wiff	1	196	202
		SG040704	K.YLIGK.G	Y	16.74	592.358	5	-14.1	593.357	1	19.93	108	59	15082	Jiang_Z3.wiff	2	124	128
		SG040704	K.FLKPSVAGF.L	Y	16.24	964.538	9	-2.1	483.275	2	24.79	0	59	16400	Jiang_Z3.wiff	1	239	247
4	gi|901820831|gb|KMZ72723.1	SG051807	K.GDLYDHESLVR.A	Y	47.92	1302.62	11	3.5	652.32	2	21.83	26.1	60	15508	Jiang_Z4.wiff	1	60	70
		SG051807	K.AIFVNEEDIGTYTIK.A	Y	43.72	1711.87	15	6.4	856.946	2	25.16	13.3	60	16228	Jiang_Z4.wiff	1	196	210
		SG051807	R.TYLSEEQVLEK.T	Y	37.66	1337.67	11	3.5	669.845	2	23.1	12.8	60	15790	Jiang_Z4.wiff	2	251	261
		SG051807	R.EKLDIIGDGNPK.A	Y	35.77	1297.69	12	1.1	649.852	2	22.09	0	60	15563	Jiang_Z4.wiff	2	184	195
		SG051807	K.ILIIGGTGYIGK.F	Y	28.07	1203.72	12	0.5	602.869	2	25.24	17.1	60	16247	Jiang_Z4.wiff	1	5	16
		SG051807	K.AAIYQSFK.D	Y	21.51	926.486	8	4.7	464.252	2	22.28	0	60	15603	Jiang_Z4.wiff	1	44	51
		SG051807	K.YTTVDEYLNHFV	Y	18.68	1499.69	12	2.9	750.856	2	25.89	0	60	16391	Jiang_Z4.wiff	1	307	318
5	gi|901801965|gb|KMZ61785.1	SG046421	K.NDFGNIDILVHSLAN(+.98)GSEVTKPLLETSR.K	N	64.32	3039.55	28	-0.8	1014.19	3	26.18	88.6	61	17430	Jiang_Z5.wiff	2	193	220
		SG046421	K.VYPLDAIYDSPDDVPEDVK.L	Y	58.68	2149.01	19	3.2	1075.52	2	25.64	142	61	17308	Jiang_Z5.wiff	2	153	171
		SG046421	K.MIDYSYVNAPLQK.E	N	53.09	1540.76	13	0.3	771.387	2	24.51	259	61	17054	Jiang_Z5.wiff	3	318	330
		SG046421	K.M(+15.99)IDYSYVNAPLQK.E	N	51.36	1556.75	13	6.5	779.389	2	23.77	58.3	61	16894	Jiang_Z5.wiff	2	318	330
		SG046421	R.AIVTEAEPVLAPALSIDLR.G	Y	49.67	1977.11	19	0.8	989.565	2	26.24	44.5	61	17442	Jiang_Z5.wiff	1	67	85
		SG046421	K.AFIAGVADNN(+.98)GYGWAIAK.S	N	48.87	1837.9	18	8.8	919.965	2	25.65	85	61	17311	Jiang_Z5.wiff	2	89	106
		SG046421	R.TIPGYGGGM(+15.99)SSAK.A	N	43.71	1240.58	13	4.8	621.298	2	19.6	146	61	15598	Jiang_Z5.wiff	4	262	274
		SG046421	R.TIPGYGGGMSSAK.A	N	39.1	1224.58	13	4.2	613.3	2	21.23	81.3	61	16126	Jiang_Z5.wiff	6	262	274
		SG046421	H.SLAN(+.98)GSEVTKPLLETSR.K	N	36.98	1801.94	17	7.9	901.986	2	23.68	7.02	61	16874	Jiang_Z5.wiff	1	204	220
		SG046421	A.IVTEAEPVLAPALSIDLR.G	Y	36.09	1906.08	18	-4	954.042	2	26.17	35.9	61	17427	Jiang_Z5.wiff	1	68	85
		SG046421	R.VNTISAGPLGSR.A	N	32.39	1170.64	12	-20.8	586.313	2	22.13	0	61	16474	Jiang_Z5.wiff	2	296	307
		SG046421	R.MLPN(+.98)GSLMEITK.V	Y	31.93	1333.66	12	-1.8	667.837	2	25.32	163	61	17236	Jiang_Z5.wiff	2	141	152
		SG046421	R.VLAFEAGR.K	N	29.17	861.471	8	5	431.745	2	23.05	91	61	16682	Jiang_Z5.wiff	3	283	290
		SG046421	R.M(+15.99)LPN(+.98)GSLMEITK.V	Y	26.45	1349.66	12	2.6	675.838	2	24.88	24.3	61	17135	Jiang_Z5.wiff	2	141	152
		SG046421	R.M(+15.99)LPN(+.98)GSLM(+15.99)EITK.V	Y	24.46	1365.65	12	3.6	683.836	2	23.51	14	61	16834	Jiang_Z5.wiff	1	141	152
		SG046421	R.MLPN(+.98)GSLM(+15.99)EITK.V	Y	24.4	1349.66	12	10.2	675.843	2	24.27	23.7	61	17002	Jiang_Z5.wiff	2	141	152
		SG046421	K.AALESDTR.V	N	21.62	861.419	8	-3.7	431.715	2	17	4.95	61	13926	Jiang_Z5.wiff	1	275	282
6	gi|901815625|gb|KMZ69941.1	SG042498	K.ERPSIGSVVAVGPGLLDEEGTR.K	Y	73.65	2237.16	22	-0.8	746.728	3	25.42	469	62	16822	Jiang_Z6.wiff	2	196	217
		SG042498	R.KPLSVTPASNVLYSK.Y	Y	69.83	1602.9	15	3.8	802.459	2	23.54	1100	62	16426	Jiang_Z6.wiff	8	218	232
		SG042498	K.IGVSVSSGAQVVYSK.F	Y	65.46	1479.79	15	4.5	740.907	2	23.75	694	62	16466	Jiang_Z6.wiff	13	119	133
		SG042498	R.KPLSVTPASN(+.98)VLYSK.Y	Y	65.17	1603.88	15	0.7	802.949	2	23.31	0	62	16382	Jiang_Z6.wiff	2	218	232
		SG042498	K.TAGGLLLTEATK.E	N	61.11	1173.66	12	-11	587.831	2	24.58	422	62	16634	Jiang_Z6.wiff	5	184	195
		SG042498	K.TVGGILLPSAAQSKPQGGEVVSVGEGR.T	Y	59.08	2592.39	27	7.9	865.143	3	24.77	234	62	16676	Jiang_Z6.wiff	2	86	112
		SG042498	K.EDDIVGVLETDDIKDLKPLNDR.V	Y	58.89	2511.27	22	11.7	838.107	3	25.56	37	62	16854	Jiang_Z6.wiff	1	151	172
		SG042498	K.EDDIVGVLETDDIK.D	Y	58.85	1559.76	14	3.8	780.889	2	25.46	121	62	16832	Jiang_Z6.wiff	2	151	164
		SG042498	K.PQGGEVVSVGEGR.T	Y	44.13	1269.63	13	10.1	635.829	2	19.87	95.1	62	15446	Jiang_Z6.wiff	4	100	112
		SG042498	Q.SKPQGGEVVSVGEGR.T	Y	43.33	1484.76	15	3.4	743.389	2	19.45	36.8	62	15367	Jiang_Z6.wiff	2	98	112
		SG042498	K.GVDGSDYIVLR.A	Y	42.51	1192.61	11	-6.3	597.308	2	24.45	622	62	16606	Jiang_Z6.wiff	6	240	250
		SG042498	K.TVGGILLPSAAQSK.P	Y	33.4	1340.77	14	-1.4	671.389	2	24.67	77.9	62	16655	Jiang_Z6.wiff	2	86	99
		SG042498	K.TVGGILLPSAAQ.S	Y	25.5	1125.64	12	-4.1	563.825	2	25.23	32.5	62	16779	Jiang_Z6.wiff	1	86	97
		SG042498	R.KPLSVTPASNVLY.S	Y	25.34	1387.77	13	-3.4	694.89	2	24.81	52.8	62	16686	Jiang_Z6.wiff	1	218	230
		SG042498	P.LSVTPASNVLYSK.Y	Y	21.79	1377.75	13	-8.3	689.877	2	24.01	0	62	16519	Jiang_Z6.wiff	1	220	232
		SG042498	L.SVTPASNVLYSK.Y	Y	21.53	1264.67	12	4.9	633.343	2	22.12	0	62	16080	Jiang_Z6.wiff	1	221	232
		SG042498	R.KPLSVTPASN.V	Y	20.66	1012.56	10	-28.1	507.271	2	19.28	0	62	15339	Jiang_Z6.wiff	1	218	227
		SG042498	K.YAGTEFK.G	Y	20.37	814.386	7	-2.3	408.199	2	19.79	139	62	15430	Jiang_Z6.wiff	2	233	239
		SG042498	R.APDVIAVLA	Y	19.74	867.506	9	-4	434.759	2	25.95	124	62	16938	Jiang_Z6.wiff	1	251	259
		SG042498	K.DLKPLNDR.V	N	19.57	969.524	8	1.8	485.77	2	19.65	145	62	15402	Jiang_Z6.wiff	1	165	172
7	gi|901809591|gb|KMZ66253.1	SG039701	M.M(+15.99)DTTSGSYAAALAEVAK.S	N	66.2	1700.79	17	-8.4	851.396	2	24.81	3230	63	17234	Jiang_Z7.wiff	2	2	18
		SG039701	K.LTGTEVAVVTSVVELDTTHLGQIAK.S	N	63.4	2580.4	25	4.6	861.145	3	26.44	5650	63	17598	Jiang_Z7.wiff	10	103	127
		SG039701	R.RANM(+15.99)VTDM(+15.99)AEDFEELVNK.L	Y	57.38	2142.96	18	6	715.33	3	24.85	103	63	17242	Jiang_Z7.wiff	1	85	102
		SG039701	K.KQNLLNEIAESSK.F	Y	56.17	1472.78	13	-2.4	737.397	2	24.73	2710	63	17214	Jiang_Z7.wiff	2	56	68
		SG039701	M.MDTTSGSYAAALAEVAK.S	N	55.71	1684.8	17	-2.9	843.404	2	25.03	3550	63	17282	Jiang_Z7.wiff	2	2	18
		SG039701	R.ANMVTDMAEDFEELVNK.L	Y	55.55	1954.87	17	-4.9	978.435	2	26.99	1750	63	17774	Jiang_Z7.wiff	3	86	102
		SG039701	R.ANM(+15.99)VTDMAEDFEELVNK.L	Y	52.18	1970.86	17	1	986.438	2	26.18	812	63	17546	Jiang_Z7.wiff	1	86	102
		SG039701	K.IFSDESVVDYLSNPTVPM(+15.99)GK.K	Y	52.09	2213.06	20	7.5	1107.54	2	25.58	213	63	17412	Jiang_Z7.wiff	1	36	55
		SG039701	R.TVEATSADM(+15.99)EK.I	N	52.08	1196.52	11	-1.6	599.268	2	15.77	44.7	63	13114	Jiang_Z7.wiff	6	22	32
		SG039701	R.ANMVTDM(+15.99)AEDFEELVNK.L	Y	51.53	1970.86	17	6.4	986.444	2	26.99	0	63	17775	Jiang_Z7.wiff	2	86	102
		SG039701	K.IFSDESVVDYLSNPTVPMGK.K	Y	51.21	2197.06	20	2.2	1099.54	2	25.93	3780	63	17490	Jiang_Z7.wiff	2	36	55
		SG039701	K.KQNLLN(+.98)EIAESSK.F	Y	49.81	1473.77	13	-7.1	737.886	2	25.02	0	63	17280	Jiang_Z7.wiff	3	56	68
		SG039701	R.ANM(+15.99)VTDM(+15.99)AEDFEELVNK.L	Y	49.43	1986.86	17	2.5	994.437	2	25.04	1250	63	17286	Jiang_Z7.wiff	1	86	102
		SG039701	K.QNLLNEIAESSK.F	Y	41.43	1344.69	12	-3	673.35	2	25.27	1060	63	17339	Jiang_Z7.wiff	2	57	68
		SG039701	K.QLEEIAGQLEFDVQLLPAN	N	40.45	2126.09	19	-14.1	1064.04	2	26.69	0	63	17654	Jiang_Z7.wiff	5	171	189
		SG039701	R.TVEATSADMEK.I	N	39.54	1180.53	11	7.3	591.276	2	18.1	610	63	14750	Jiang_Z7.wiff	6	22	32
		SG039701	T.SVVELDTTHLGQIAK.S	N	35.97	1609.87	15	-1.4	805.94	2	24.4	103	63	17139	Jiang_Z7.wiff	1	113	127
		SG039701	N.MVTDMAEDFEELVNK.L	N	35.1	1769.79	15	4.3	885.904	2	26.13	85.7	63	17535	Jiang_Z7.wiff	1	88	102
		SG039701	K.FQ(+.98)PHTTNFLK.I	N	31.95	1232.62	10	10.6	617.323	2	23.34	0	63	16870	Jiang_Z7.wiff	2	69	78
		SG039701	K.FQPHTTNFLK.I	N	31.62	1231.63	10	-2.3	616.823	2	23.08	2310	63	16798	Jiang_Z7.wiff	4	69	78
		SG039701	K.QNLLN(+.98)EIAESSK.F	Y	28.11	1345.67	12	7.3	673.848	2	22.82	14.2	63	16698	Jiang_Z7.wiff	1	57	68
		SG039701	K.FQPHTTN(+.98)FLK.I	N	27.69	1232.62	10	8.7	617.322	2	23.64	266	63	16942	Jiang_Z7.wiff	2	69	78
		SG039701	K.LVGGFTIR.F	N	25.34	861.507	8	1.1	431.761	2	24.59	1570	63	17182	Jiang_Z7.wiff	3	148	155
		SG039701	K.FIDMSIK.K	N	22.1	852.442	7	-5.5	427.226	2	24.38	1230	63	17134	Jiang_Z7.wiff	2	163	169
		SG039701	K.FIDM(+15.99)SIK.K	N	20.53	868.436	7	3.2	435.227	2	21.07	602	63	16206	Jiang_Z7.wiff	1	163	169
		SG039701	K.IVVDMR.R	Y	19.66	731.4	6	-8.5	366.704	2	21.4	803	63	16318	Jiang_Z7.wiff	4	79	84
8	gi|901805636|gb|KMZ63330.1	SG046418	R.KLEEWSSTQNADSLVQFSSK.E	Y	70.37	2283.1	20	7	762.047	3	24.59	404	64	17130	Jiang_Z8.wiff	1	162	181
		SG046418	R.LLEMANATEPVVLEK.L	Y	56.78	1655.88	15	-1.9	828.946	2	24.89	1280	64	17202	Jiang_Z8.wiff	2	215	229
		SG046418	K.TYQYDPVFALGFVTVYDQLMDGYPNNEDR.D	Y	54.2	3429.55	29	-12.3	1144.18	3	27.3	40	64	17946	Jiang_Z8.wiff	1	110	138
		SG046418	R.AATQKPDGAVSK.C	Y	54.14	1171.62	12	1.3	586.818	2	14.97	283	64	12438	Jiang_Z8.wiff	4	277	288
		SG046418	R.LLEM(+15.99)ANATEPVVLEK.L	Y	54.02	1671.88	15	-2.8	836.943	2	23.68	930	64	16930	Jiang_Z8.wiff	3	215	229
		SG046418	R.AGSQGNFSYSR.F	Y	40.17	1172.52	11	0.7	587.268	2	18.88	473	64	15250	Jiang_Z8.wiff	5	196	206
		SG046418	R.ALNEDPEQYR.S	Y	38.53	1233.56	10	7.4	617.793	2	19.68	513	64	15574	Jiang_Z8.wiff	3	148	157
		SG046418	K.ELLMEYVER.E	Y	27.38	1180.58	9	-2.6	591.296	2	25.08	682	64	17246	Jiang_Z8.wiff	2	260	268
		SG046418	K.EGGVEDILK.N	N	25.5	958.497	9	-6.1	480.253	2	23.42	408	64	16870	Jiang_Z8.wiff	2	182	190
		SG046418	K.ELLM(+15.99)EYVER.E	Y	24.24	1196.57	9	11.1	599.301	2	23.85	292	64	16966	Jiang_Z8.wiff	3	260	268
		SG046418	R.FFAIGLFR.L	N	21.97	969.544	8	-12.4	485.773	2	26.49	167	64	17558	Jiang_Z8.wiff	1	207	214
9	gi|901800766|gb|KMZ60880.1	SG032516	R.AITQFVSHSFMEQGTPFIFPHDK.K	Y	61.01	2663.28	23	2.1	888.77	3	25.74	353	65	17634	Jiang_Z9.wiff	1	69	91
		SG032516	K.NPFGQVPAMEDGDITLFESR.A	Y	46.19	2222.03	20	-6.8	1112.02	2	25.82	2390	65	17654	Jiang_Z9.wiff	2	49	68
		SG032516	K.MC(+71.04)GIIPWIEVESTK.F	Y	44.33	1675.83	14	-8.3	838.916	2	26.25	717	65	17746	Jiang_Z9.wiff	1	94	107
		SG032516	K.M(+15.99)C(+71.04)GIIPWIEVESTK.F	Y	43.68	1691.83	14	-6.4	846.915	2	25.95	357	65	17682	Jiang_Z9.wiff	1	94	107
		SG032516	K.NPFGQVPAM(+15.99)EDGDITLFESR.A	Y	43.33	2238.03	20	5.2	1120.03	2	25.47	1090	65	17572	Jiang_Z9.wiff	1	49	68
		SG032516	H.SFMEQGTPFIFPHDK.K	Y	42.99	1779.83	15	-6	890.916	2	25.41	266	65	17558	Jiang_Z9.wiff	1	77	91
		SG032516	K.EVDFEFVVVDM(+15.99)K.S	Y	42.63	1471.69	12	0.6	736.853	2	25.58	697	65	17598	Jiang_Z9.wiff	1	25	36
		SG032516	K.LYGVAM(+15.99)SPPTQR.A	Y	42.1	1334.67	12	5.3	668.343	2	20.87	1160	65	16210	Jiang_Z9.wiff	8	5	16
		SG032516	K.LYGVAMSPPTQR.A	Y	41.83	1318.67	12	3.2	660.345	2	23.08	1840	65	16918	Jiang_Z9.wiff	7	5	16
		SG032516	K.EVDFEFVVVDMK.S	Y	41.66	1455.7	12	-3.5	728.852	2	26.17	1260	65	17730	Jiang_Z9.wiff	2	25	36
		SG032516	K.IVEARPNVSK.W	Y	34.72	1111.63	10	13.9	556.832	2	18.06	292	65	14754	Jiang_Z9.wiff	3	186	195
		SG032516	F.VSHSFMEQGTPFIFPHDK.K	Y	34.24	2102.99	18	8.8	702.01	3	25.15	0	65	17495	Jiang_Z9.wiff	1	74	91
		SG032516	K.KIVEARPNVSK.W	Y	31.63	1239.73	11	-2.7	620.87	2	18.14	23.2	65	14786	Jiang_Z9.wiff	1	185	195
		SG032516	M.FGMGTTDEAVVAQLEQEIC(+71.04)K.V	Y	31.4	2239.05	20	7.2	747.363	3	26.08	0	65	17712	Jiang_Z9.wiff	1	125	144
		SG032516	K.VLDVYEAK.L	Y	22.55	935.496	8	-1	468.755	2	21.49	591	65	16486	Jiang_Z9.wiff	2	145	152
		SG032516	R.AITQFVSHSFMEQGTPF.I	Y	19.22	1925.9	17	0.1	963.957	2	25.88	181	65	17666	Jiang_Z9.wiff	1	69	85
		SG032516	K.VLALQN	Y	18.02	656.386	6	-14	657.384	1	21.13	3980	65	16330	Jiang_Z9.wiff	1	209	214
		SG032516	K.WVANILAR.P	Y	15.13	941.545	8	-7.2	471.776	2	25.1	738	65	17482	Jiang_Z9.wiff	1	196	203
10	gi|901807544|gb|KMZ64562.1	SG042876	K.SLAQVNTPDASSLTVNPYDK.S	Y	54.04	2119.04	20	1.4	1060.53	2	23.81	932	44	17122	Jiang_Z10.wiff	3	102	121
		SG042876	K.AIESVHTNFNAVR.T	Y	45.85	1456.74	13	-11.6	729.37	2	22	544	44	16471	Jiang_Z10.wiff	4	65	77
		SG042876	R.IEVEYFGTPVNLK.S	Y	43.56	1507.79	13	-2.8	754.901	2	25.29	890	44	17478	Jiang_Z10.wiff	1	89	101
		SG042876	K.AIVN(+.98)SDIGLTPNNDGEIIR.L	Y	43.51	2011.02	19	6.5	1006.52	2	24.72	0	44	17343	Jiang_Z10.wiff	1	130	148
		SG042876	K.AIVNSDIGLTPNNDGEIIR.L	Y	38.07	2010.04	19	2.1	1006.03	2	24.63	1290	44	17322	Jiang_Z10.wiff	1	130	148
		SG042876	R.LSIPQLTSDR.R	Y	31.83	1128.61	10	-3.7	565.312	2	24.4	699	44	17270	Jiang_Z10.wiff	2	149	158
11	gi|901810592|gb|KMZ66757.1	SG049192	K.PANLDFTQAASLPLAILTAHEGLER.A	Y	60.56	2647.4	25	-3.2	883.47	3	27.98	1950	45	19086	Jiang_Z11.wiff	7	188	212
		SG049192	K.SVLVLGGAGGVGSLVIQVAK.H	Y	58.53	1823.09	20	-4.2	912.548	2	27.18	0	45	18812	Jiang_Z11.wiff	2	220	239
		SG049192	K.SDSPPPTVPGYDMAGVVVK.V	Y	54.62	1914.94	19	0.7	958.478	2	24.79	472	45	18178	Jiang_Z11.wiff	2	123	141
		SG049192	K.FDVVYDTVGQC(+71.04)DVALK.V	Y	54.05	1841.89	16	-4.9	921.946	2	25	441	45	18230	Jiang_Z11.wiff	1	282	297
		SG049192	R.FSEVVEAFNYLQK.G	Y	50.05	1572.78	13	-2.3	787.397	2	25.74	944	45	18410	Jiang_Z11.wiff	2	352	364
		SG049192	R.FVVTSN(+.98)GESLGMLNTYLEN(+.98)GK.I	Y	49.38	2274.07	21	-12.9	1138.03	2	25.65	252	45	18388	Jiang_Z11.wiff	1	319	339
		SG049192	K.EGGAVVVLTGAVTHPGFR.F	Y	48.31	1765.95	18	-4.9	883.977	2	25.21	278	45	18280	Jiang_Z11.wiff	5	301	318
		SG049192	K.VAAAALNPVDFK.R	Y	42.99	1214.67	12	-4.2	608.338	2	24.84	2220	45	18190	Jiang_Z11.wiff	5	103	114
		SG049192	K.PANLDFTQ(+.98)AASLPLAILTAHEGLER.A	Y	42.65	2648.38	25	7.6	883.808	3	28.14	0	45	19154	Jiang_Z11.wiff	1	188	212
		SG049192	R.TLGVDLPIDYTR.E	Y	40.06	1361.72	12	-6.8	681.862	2	25.35	1100	45	18314	Jiang_Z11.wiff	3	261	272
		SG049192	K.SDSPPPTVPGYDM(+15.99)AGVVVK.V	Y	38.55	1930.93	19	-4.8	966.47	2	23.25	438	45	17812	Jiang_Z11.wiff	4	123	141
		SG049192	K.ELSVPHVEDDQVLVK.V	Y	31.96	1705.89	15	-5	853.947	2	24.6	245	45	18131	Jiang_Z11.wiff	1	88	102
		SG049192	K.IKPLVDPN(+.98)GVFR.F	Y	27.9	1354.76	12	-8	678.382	2	24.88	553	45	18200	Jiang_Z11.wiff	2	340	351
12	gi|901815350|gb|KMZ69686.1	SG011563	K.VSEMVGNLNSSNALSAFEK.M	Y	56.67	1995.96	19	2.9	998.989	2	25.65	1380	46	18090	Jiang_Z12.wiff	1	219	237
		SG011563	K.VSEM(+15.99)VGNLNSSNALSAFEK.M	Y	54.05	2011.95	19	-2.1	1006.98	2	25.32	1030	46	18012	Jiang_Z12.wiff	1	219	237
		SG011563	K.SYANALLSSVEDPEK.I	Y	53.2	1621.78	15	-8.3	811.892	2	25.76	1480	46	18116	Jiang_Z12.wiff	2	80	94
		SG011563	K.ILEQAVLEMNDDLTK.M	Y	49.5	1730.88	15	7	866.451	2	25.98	304	46	18168	Jiang_Z12.wiff	3	95	109
		SG011563	K.SYAN(+.98)ALLSSVEDPEK.I	Y	48.35	1622.77	15	9.3	812.399	2	25.89	0	46	18146	Jiang_Z12.wiff	2	80	94
		SG011563	K.VSEM(+15.99)VGNLN(+.98)SSNALSAFEK.M	Y	48.21	2012.94	19	-0.6	1007.47	2	25.42	0	46	18036	Jiang_Z12.wiff	1	219	237
		SG011563	K.ILEQAVLEMN(+.98)DDLTK.M	Y	44.62	1731.86	15	2.6	866.939	2	25.73	0	46	18108	Jiang_Z12.wiff	2	95	109
		SG011563	R.QATAQVIATQK.R	Y	44.52	1157.64	11	2.4	579.829	2	19.48	1290	46	15638	Jiang_Z12.wiff	4	112	122
		SG011563	K.VM(+15.99)VM(+15.99)ESQADALNQLTGDDLDGQFALLETSSVDDDFAK.L	Y	43.58	4019.81	37	10.8	1340.96	3	26.46	119	46	18275	Jiang_Z12.wiff	1	242	278
		SG011563	R.KTFADDAASLK.S	Y	43.38	1165.6	11	-2.6	583.805	2	22.62	101	46	17262	Jiang_Z12.wiff	2	162	172
		SG011563	K.VSEMVGN(+.98)LNSSNALSAFEK.M	Y	43.2	1996.94	19	-1.2	999.477	2	25.78	0	46	18120	Jiang_Z12.wiff	1	219	237
		SG011563	K.ILEQAVLEM(+15.99)NDDLTK.M	Y	42.65	1746.87	15	-6	874.438	2	25	834	46	17934	Jiang_Z12.wiff	2	95	109
		SG011563	K.ELSGSSPVKGELPSSR.S	Y	39.19	1628.84	16	2.9	815.428	2	21.94	104	46	16894	Jiang_Z12.wiff	1	282	297
		SG011563	K.ASQQASEDWYR.R	Y	38.46	1339.58	11	9	670.803	2	22.51	490	46	17210	Jiang_Z12.wiff	2	130	140
		SG011563	K.DMEIESELNELR.K	Y	37.26	1476.68	12	7.1	739.351	2	25.72	646	46	18106	Jiang_Z12.wiff	1	303	314
		SG011563	K.DM(+15.99)EIESELNELR.K	Y	34.83	1492.67	12	1.7	747.344	2	25.15	275	46	17971	Jiang_Z12.wiff	1	303	314
		SG011563	R.Q(+.98)ATAQVIATQK.R	Y	31.01	1158.62	11	10.3	580.325	2	19.91	136	46	15854	Jiang_Z12.wiff	3	112	122
		SG011563	N.ALLSSVEDPEK.I	Y	30.39	1186.61	11	15.5	594.321	2	24.26	0	46	17754	Jiang_Z12.wiff	1	84	94
		SG011563	K.TFADDAASLK.S	Y	29.93	1037.5	10	-1.2	519.758	2	22.79	639	46	17330	Jiang_Z12.wiff	4	163	172
		SG011563	K.TVVDNLVSNSR.V	Y	23.86	1202.63	11	1.3	602.321	2	23.18	120	46	17418	Jiang_Z12.wiff	2	180	190
		SG011563	K.ELSGSSPVK.G	Y	23.79	902.471	9	-7.7	452.239	2	18.88	746	46	15266	Jiang_Z12.wiff	2	282	290
13	gi|901817555|gb|KMZ71315.1	SG030157	K.SAAEVVDDAVHK.A	Y	46.77	1239.61	12	3.6	620.814	2	21.99	415	47	16486	Jiang_Z13.wiff	1	120	131
		SG030157	K.LLDFLQPNAR.E	Y	36.08	1185.65	10	12.5	593.84	2	26.09	389	47	17595	Jiang_Z13.wiff	2	72	81
14	gi|901804465|gb|KMZ62962.1	SG040435	K.LIEAAEHDVDGQK.Y	Y	68.44	1423.69	13	4.8	712.858	2	19.92	11.3	48	15659	Jiang_Z14.wiff	5	125	137
		SG040435	K.DVIEPLESVSVNIIPTLK.Q	Y	64.89	1965.1	18	0.5	983.559	2	26.52	159	48	17626	Jiang_Z14.wiff	2	78	95
		SG040435	K.DLGSPQEVSEALINR.V	Y	61.94	1626.82	15	-4.4	814.414	2	25.23	248	48	17330	Jiang_Z14.wiff	1	100	114
		SG040435	R.HALGVVTIGN(+.98)GR.F	Y	54.38	1193.65	12	0.4	597.833	2	23.56	89.7	48	16926	Jiang_Z14.wiff	5	153	164
		SG040435	K.VFKDVIEPLESVSVNIIPTLK.Q	Y	52.04	2339.34	21	1.4	780.787	3	26.69	0	48	17663	Jiang_Z14.wiff	1	75	95
		SG040435	R.FYTLTTGANER.R	Y	43.23	1271.61	11	6.5	636.819	2	23.59	122	48	16934	Jiang_Z14.wiff	3	165	175
		SG040435	K.KGFLPVIDQADGYAFYHPFGWEEVSIQGQDK.V	Y	36	3540.7	31	-0.7	886.181	4	26.67	0	48	17659	Jiang_Z14.wiff	1	44	74
		SG040435	K.YYTFEFLAR.A	Y	35.4	1208.59	9	21.2	605.313	2	26.27	88	48	17568	Jiang_Z14.wiff	2	138	146
		SG040435	R.APNFTR.H	Y	23.48	704.361	6	6	353.19	2	19.19	0	48	15386	Jiang_Z14.wiff	3	147	152
		SG040435	R.VLAPSTQK.T	Y	22.65	842.486	8	-2	422.25	2	17.58	376	48	14454	Jiang_Z14.wiff	4	115	122
		SG040435	K.VKDSLHK.V	Y	16.32	825.471	7	5.1	413.745	2	16.74	15.6	48	13842	Jiang_Z14.wiff	1	180	186
15	gi|901795015|gb|KMZ58089.1	SG024858	K.KYEIEPDIPVLDLLDTTFR.L	Y	60.65	2276.19	19	2.5	759.74	3	27.58	25.8	48	18090	Jiang_Z14.wiff	2	74	92
		SG024858	K.LC(+71.04)SQSGSPLIPLSEFR.E	Y	58.01	1803.92	16	-9.2	902.958	2	26.07	54.2	48	17522	Jiang_Z14.wiff	1	52	67
		SG024858	R.KIGVAMDFSPSSK.L	Y	54.54	1365.7	13	8.3	683.861	2	24.56	16.3	48	17172	Jiang_Z14.wiff	1	6	18
		SG024858	K.LC(+71.04)SQ(+.98)SGSPLIPLSEFR.E	Y	51.53	1804.9	16	8	903.466	2	26.18	35.9	48	17548	Jiang_Z14.wiff	1	52	67
		SG024858	K.IGVAMDFSPSSK.L	Y	51.01	1237.6	12	0.4	619.808	2	24.77	39.5	48	17220	Jiang_Z14.wiff	2	7	18
		SG024858	K.VVEAVEALK.L	Y	29.82	956.554	9	-10.5	479.279	2	23.07	23.5	48	16794	Jiang_Z14.wiff	1	111	119
		SG024858	R.KIGVAM(+15.99)DFSPSSK.L	Y	28.96	1381.69	13	4	691.856	2	22.34	5.21	48	16632	Jiang_Z14.wiff	1	6	18
		SG024858	K.LDTLVMGSR.G	Y	27.43	990.517	9	-4	496.264	2	23.54	23.9	48	16922	Jiang_Z14.wiff	1	120	128
		SG024858	R.LKEVTIVVK.V	Y	27.41	1027.66	9	11.9	514.845	2	23.68	26.6	48	16963	Jiang_Z14.wiff	1	93	101
		SG024858	R.EKVVEAVEALK.L	Y	18.15	1213.69	11	2.1	607.854	2	24.52	29.3	48	17163	Jiang_Z14.wiff	1	109	119
16	gi|901800367|gb|KMZ60575.1	SG043214	K.VQASIAANTWVVSGTPQTK.K	Y	55.08	1957.03	19	6.3	979.527	2	24.87	1240	49	17906	Jiang_Z15.wiff	2	73	91
		SG043214	K.KLEDILPGIINQLGPDNMDNLR.R	Y	50.57	2477.29	22	-7.8	826.766	3	26.62	190	49	18307	Jiang_Z15.wiff	1	92	113
		SG043214	K.KLEDILPGIINQLGPDNM(+15.99)DNLR.R	Y	43.83	2493.29	22	9.7	832.112	3	26.4	405	49	18259	Jiang_Z15.wiff	1	92	113
		SG043214	K.VQASIAAN(+.98)TWVVSGTPQTK.K	Y	35.8	1958.01	19	4.6	980.017	2	25.05	0	49	17948	Jiang_Z15.wiff	1	73	91
		SG043214	K.DDIVIQFLQPK.V	Y	34.44	1314.72	11	1.5	658.367	2	26.4	355	49	18258	Jiang_Z15.wiff	1	62	72
		SG043214	R.IGVN(+.98)GIPAIEEVNIFK.D	Y	31.63	1712.93	16	-5.2	857.47	2	26.65	417	49	18314	Jiang_Z15.wiff	2	46	61
		SG043214	R.LQTTLK.R	Y	18.25	702.428	6	-13	352.216	2	19.58	0	49	15666	Jiang_Z15.wiff	1	39	44
		SG043214	R.IAEQLSK.Q	Y	17.97	787.444	7	-8.5	394.726	2	18.4	0	49	14914	Jiang_Z15.wiff	3	115	121
17	gi|901807561|gb|KMZ64579.1|	SG038025	K.FGYSDITTNFLSVLAEYSR.L	Y	61.45	2182.06	19	-16.9	1092.02	2	27.6	83.9	50	18819	Jiang_Z16.wiff	1	145	163
		SG038025	K.LFGGM(+15.99)GNYATSLFVAAANSK.K	Y	54.21	2033.99	20	-3.3	1018	2	26.26	177	50	18302	Jiang_Z16.wiff	1	79	98
		SG038025	K.IDPSILGGIIVEFDQK.L	Y	46.94	1742.95	16	-8.1	872.473	2	27.11	1100	50	18570	Jiang_Z16.wiff	2	222	237
		SG038025	K.VESEVLEIIGNSK.K	Y	45.79	1415.75	13	-13.9	708.873	2	25.73	527	50	18178	Jiang_Z16.wiff	1	103	115
		SG038025	R.EPGNFDAFVK.S	Y	42.66	1122.53	10	41.1	562.298	2	25.01	675	50	18008	Jiang_Z16.wiff	2	256	265
		SG038025	K.VESEVLEIIGN(+.98)SK.K	Y	39.07	1416.73	13	1.3	709.375	2	25.58	77.7	50	18144	Jiang_Z16.wiff	1	103	115
		SG038025	R.AM(+15.99)EMEAFLR.E	Y	26.21	1112.5	9	1.6	557.258	2	25.19		50	18051	Jiang_Z16.wiff	1	247	255
18	gi|901821216|gb|KMZ73091.1|	SG049337	R.EEIDKEVEQISGASSGGIFR.K	N	61.95	2150.05	20	-1.4	1076.03	2	25.31	1280	51	17218	Jiang_Z17.wiff	1	397	416
		SG049337	R.LNAVESSFEDAETIAK.A	N	61.93	1722.83	16	0.7	862.423	2	25.45	2110	51	17250	Jiang_Z17.wiff	2	152	167
		SG049337	R.KDPNAVYVAGATGQIGVR.I	Y	61.7	1814.96	18	-3.6	908.486	2	23.42	422	51	16762	Jiang_Z17.wiff	3	92	109
		SG049337	K.VVQVSATSSPSSTPIEQVFSSIPEDGR.R	N	60.11	2803.39	27	-2.5	935.467	3	26.1	1850	51	17400	Jiang_Z17.wiff	2	328	354
		SG049337	K.SQIASLVADIFTNTSMAENK.V	N	60.08	2139.05	20	-5	1070.53	2	27.02	1860	51	17587	Jiang_Z17.wiff	3	308	327
		SG049337	K.DPNAVYVAGATGQIGVR.I	Y	60.04	1686.87	17	16.3	844.455	2	24.11	936	51	16942	Jiang_Z17.wiff	3	93	109
		SG049337	R.LN(+.98)AVESSFEDAETIAK.A	N	56.38	1723.82	16	0.4	862.915	2	25.16	237	51	17183	Jiang_Z17.wiff	1	152	167
		SG049337	K.VAVSIGPEEN(+.98)GTGPSSEVTTNAALEVVK.A	N	54.55	2755.38	28	13.1	919.478	3	25.21	0	51	17194	Jiang_Z17.wiff	2	175	202
		SG049337	K.SLGINISNEGTDSATATTDYSVSK.S	Y	53.89	2430.14	24	3.7	1216.08	2	24.47	1470	51	17026	Jiang_Z17.wiff	4	284	307
		SG049337	K.RLNAVESSFEDAETIAK.A	N	53.36	1878.93	17	1.5	940.475	2	25.19	517	51	17191	Jiang_Z17.wiff	1	151	167
		SG049337	K.LSESVREEIDKEVEQISGASSGGIFR.K	N	53.27	2821.41	26	12.4	941.489	3	26.19	0	51	17420	Jiang_Z17.wiff	1	391	416
		SG049337	R.AGVPDLTAAQDLAR.L	N	51.77	1396.73	14	-0.2	699.373	2	24.78	2320	51	17094	Jiang_Z17.wiff	3	123	136
		SG049337	K.SFVPALLNSSASK.G	N	51.7	1319.71	13	-1	660.861	2	25.47	1620	51	17254	Jiang_Z17.wiff	1	69	81
		SG049337	K.SQ(+.98)IASLVADIFTNTSMAENK.V	N	50.74	2140.04	20	0.2	1071.03	2	27.26	0	51	17698	Jiang_Z17.wiff	1	308	327
		SG049337	K.SQIASLVADIFTNTSM(+15.99)AENK.V	N	49.16	2155.05	20	-4.7	1078.53	2	26.85	824	51	17550	Jiang_Z17.wiff	2	308	327
		SG049337	R.AGVPDLTAAQ(+.98)DLAR.L	N	48.13	1397.71	14	7.3	699.87	2	25.21	103	51	17195	Jiang_Z17.wiff	1	123	136
		SG049337	K.VVQVSATSSPSSTPIEQVFSSIPEDGRR.K	N	47.98	2959.49	28	3.9	987.507	3	25.92	756	51	17358	Jiang_Z17.wiff	1	328	355
		SG049337	K.DPN(+.98)AVYVAGATGQIGVR.I	Y	47.81	1687.85	17	6.7	844.939	2	24.51	69.7	51	17036	Jiang_Z17.wiff	1	93	109
		SG049337	K.LVETTDASYTVIK.S	N	46.85	1438.76	13	2.8	720.387	2	23.49	4260	51	16778	Jiang_Z17.wiff	8	260	272
		SG049337	K.RLN(+.98)AVESSFEDAETIAK.A	N	46.37	1879.92	17	4.1	940.969	2	24.96	48.5	51	17136	Jiang_Z17.wiff	1	151	167
		SG049337	K.SM(+15.99)LIDDIYAEK.S	N	42.86	1312.62	11	0.7	657.319	2	24.9	831	51	17122	Jiang_Z17.wiff	3	273	283
		SG049337	N.AVYVAGATGQIGVR.I	Y	42.21	1360.75	14	-2.9	681.378	2	23.29	271	51	16730	Jiang_Z17.wiff	2	96	109
		SG049337	K.SFVPALLN(+.98)SSASK.G	N	42.16	1320.69	13	-1.3	661.353	2	25.63	0	51	17292	Jiang_Z17.wiff	1	69	81
		SG049337	R.KVFGGMFQQQTIYMDD	N	41.74	1906.86	16	-3.2	954.434	2	25.8	630	51	17330	Jiang_Z17.wiff	1	489	504
		SG049337	K.SMLIDDIYAEK.S	N	37.3	1296.63	11	-2.8	649.319	2	25.52	999	51	17266	Jiang_Z17.wiff	1	273	283
		SG049337	K.EAEEEEAQMMK.A	N	36.18	1323.53	11	-1.8	662.772	2	20.31	29.4	51	15583	Jiang_Z17.wiff	1	369	379
		SG049337	K.EVEQISGASSGGIFR.K	N	35.63	1535.76	15	3.8	768.889	2	24.34	0	51	16999	Jiang_Z17.wiff	2	402	416
		SG049337	R.KVELPSWEK.L	N	32.42	1114.6	9	-1	558.308	2	24.09	787	51	16938	Jiang_Z17.wiff	4	417	425
		SG049337	R.KVFGGM(+15.99)FQQQTIYM(+15.99)DD	N	31.34	1938.85	16	6.5	970.438	2	24.36	171	51	17003	Jiang_Z17.wiff	1	489	504
		SG049337	K.KQDEDLPTKPK.G	N	29.94	1297.69	11	-3.2	649.849	2	18.43	332	51	14730	Jiang_Z17.wiff	4	48	58
		SG049337	K.VFGGMFQQQTIYMDD	N	29.09	1778.76	15	9.8	890.398	2	26.18	306	51	17416	Jiang_Z17.wiff	1	490	504
		SG049337	K.KIVDDEPK.V	N	29.04	942.502	8	-2.5	472.257	2	18.04	72	51	14606	Jiang_Z17.wiff	2	435	442
		SG049337	K.LSSQFQVVK.K	N	27.56	1034.58	9	0.8	518.296	2	23.25	2510	51	16722	Jiang_Z17.wiff	5	426	434
		SG049337	K.AYKEDLEK.T	N	24.19	994.497	8	-6.2	498.253	2	18.53	52.5	51	14754	Jiang_Z17.wiff	3	357	364
		SG049337	R.KVFGGM(+15.99)FQQQTIYMDD	N	22.87	1922.85	16	7.9	962.442	2	25.08	277	51	17164	Jiang_Z17.wiff	1	489	504
		SG049337	K.QDEDLPTKPK.G	N	22.2	1169.59	10	3.4	585.806	2	18.6	79.8	51	14782	Jiang_Z17.wiff	2	49	58
		SG049337	R.AVPTPQKK.G	Y	22.02	867.518	8	-1.2	434.766	2	16.69	168	51	13662	Jiang_Z17.wiff	3	474	481
		SG049337	K.VELPSWEK.L	N	19.36	986.507	8	8.6	494.265	2	24.5	212	51	17034	Jiang_Z17.wiff	2	418	425
		SG049337	K.GALLFANR.R	N	18.74	860.487	8	-8.3	431.247	2	24.8	793	51	17098	Jiang_Z17.wiff	1	82	89
		SG049337	K.LSSQ(+.98)FQVVK.K	N	18.61	1035.56	9	-3.4	518.785	2	23.51	31.4	51	16782	Jiang_Z17.wiff	1	426	434
		SG049337	R.AVPTPQK.K	Y	16.25	739.423	7	-0.2	370.719	2	17.18	0	51	14042	Jiang_Z17.wiff	1	474	480
19	gi|901794299|gb|KMZ57551.1	SG025685	R.TDSEGGFDSSAVATANILETSTTEVDGK.K	Y	82.34	2801.27	28	3	1401.65	2	35.65	275	27	26999	SG_Control_27.wiff	1	168	195
		SG025685	K.HQLITAAVSN(+.98)GK.V	Y	77.03	1238.66	12	1.2	620.339	2	32.46	2720	27	26418	SG_Control_27.wiff	10	215	226
		SG025685	R.TADGDEGGKHQLITAAVSN(+.98)GK.V	Y	73.99	2069	21	1.3	690.676	3	32.57	569	27	26438	SG_Control_27.wiff	6	206	226
		SG025685	R.TDSEGGFDSSAVATANILETSTTEVDGKK.Y	Y	54.03	2929.37	29	16.5	977.479	3	35.48	262	27	26971	SG_Control_27.wiff	1	168	196
		SG025685	K.EREFSGQVIR.Y	Y	53.11	1219.63	10	4.9	610.826	2	32.99	155	27	26502	SG_Control_27.wiff	3	110	119
		SG025685	A.VYGESANVFGK.Q	Y	49.26	1169.57	11	-2	585.792	2	34.39	3170	27	26782	SG_Control_27.wiff	4	73	83
		SG025685	N.ILETSTTEVDGK.K	Y	38.77	1291.65	12	-2.2	646.831	2	31.91	550	27	26306	SG_Control_27.wiff	4	184	195
		SG025685	R.RSVENATSSFNVV	Y	34.91	1408.69	13	0.8	705.355	2	34.94	333	27	26880	SG_Control_27.wiff	1	245	257
		SG025685	R.EFSGQVIR.Y	Y	34.9	934.487	8	-0.5	468.251	2	33.48	3960	27	26590	SG_Control_27.wiff	8	112	119
		SG025685	Q.FDYLLGK.Q	N	30.97	854.454	7	6.3	428.237	2	35.27	593	27	26934	SG_Control_27.wiff	2	155	161
		SG025685	R.QFDYLLGK.Q	N	26.57	982.512	8	4.3	492.266	2	35.35	1610	27	26948	SG_Control_27.wiff	2	154	161
		SG025685	R.TDSEGGFDSSAVATAN.I	Y	20.08	1527.63	16	7.9	764.83	2	32.79	78.7	27	26472	SG_Control_27.wiff	1	168	183
		SG025685	N.ILETSTTEVDGKK.Y	Y	17.7	1419.75	13	12.1	474.262	3	31.08	178	27	26143	SG_Control_27.wiff	2	184	196
20	gi|901808769|gb|KMZ65591.1	SG044387	K.HNPLVSSLSLYDIAGTPGVAADVSHINTR.A	N	75.11	3003.54	29	5	1002.19	3	25.98	2630	53	17936	Jiang_Z19.wiff	2	57	85
		SG044387	K.DGVEEIHGLGSLSDYEK.E	N	71.48	1846.86	17	4.2	924.44	2	24.88	5280	53	17683	Jiang_Z19.wiff	4	309	325
		SG044387	K.GFM(+15.99)SDDQLGEALEGSDVVVIPAGVPR.K	N	64.85	2673.3	26	5.2	892.11	3	26	1260	53	17939	Jiang_Z19.wiff	1	90	115
		SG044387	K.GFMSDDQLGEALEGSDVVVIPAGVPR.K	N	57.03	2657.3	26	4.3	886.778	3	26.24	1720	53	17991	Jiang_Z19.wiff	3	90	115
		SG044387	L.SLYDIAGTPGVAADVSHINTR.A	N	52.95	2156.09	21	14	719.713	3	25.2	201	53	17756	Jiang_Z19.wiff	1	65	85
		SG044387	S.SLSLYDIAGTPGVAADVSHINTR.A	N	50.13	2356.2	23	2.8	786.41	3	25.74	160	53	17883	Jiang_Z19.wiff	1	63	85
		SG044387	K.VAILGAAGGIGQPLSLLMK.H	N	49.14	1808.06	19	-3.3	905.034	2	26.91	3600	53	18122	Jiang_Z19.wiff	5	38	56
		SG044387	N.MISNPVNSTVPIASEVFK.K	N	46.69	1932	18	1.3	967.01	2	26	584	53	17940	Jiang_Z19.wiff	1	150	167
		SG044387	K.VAILGAAGGIGQPLSLLM(+15.99)K.H	N	46.45	1824.05	19	1.7	913.036	2	26.35	3160	53	18014	Jiang_Z19.wiff	3	38	56
		SG044387	R.TQDGGTEVVEAK.A	N	45.66	1232.59	12	7	617.306	2	18.31	682	53	14914	Jiang_Z19.wiff	7	242	253
		SG044387	K.VAILGAAGGIGQ(+.98)PLSLLMK.H	N	45.44	1809.04	19	8.6	905.537	2	26.98	0	53	18146	Jiang_Z19.wiff	1	38	56
		SG044387	K.GLN(+.98)GVPDIVEC(+71.04)SFVQSTVTQLPFFASK.V	Y	44.79	2954.47	27	-0.8	985.831	3	26.95	270	53	18134	Jiang_Z19.wiff	1	277	303
		SG044387	R.KVAILGAAGGIGQPLSLLM(+15.99)K.H	N	43.98	1952.15	20	-0.6	977.081	2	26.12	158	53	17966	Jiang_Z19.wiff	1	37	56
		SG044387	K.VAILGAAGGIGQ(+.98)PLSLLM(+15.99)K.H	N	42.58	1825.04	19	3.5	913.53	2	26.48	0	53	18039	Jiang_Z19.wiff	1	38	56
		SG044387	K.YC(+71.04)PNAVVNMISNPVNSTVPIASEVFK.K	N	40.89	2863.42	26	2.5	955.485	3	26.56	303	53	18055	Jiang_Z19.wiff	1	142	167
		SG044387	Y.DIAGTPGVAADVSHINTR.A	N	40.58	1792.91	18	0.1	897.461	2	23.4	61.2	53	17191	Jiang_Z19.wiff	1	68	85
		SG044387	R.DDLFNINAGIVK.G	N	39.9	1317.69	12	-12.2	659.846	2	25.88	3400	53	17914	Jiang_Z19.wiff	3	122	133
		SG044387	K.YC(+71.04)PNAVVNM(+15.99)ISNPVNSTVPIASEVFK.K	N	39.23	2879.42	26	0.9	960.815	3	26.13	528	53	17967	Jiang_Z19.wiff	1	142	167
		SG044387	N.M(+15.99)ISNPVNSTVPIASEVFK.K	N	34.67	1948	18	6	975.012	2	25.85	165	53	17908	Jiang_Z19.wiff	1	150	167
		SG044387	R.VNVPVVGGHAGVTILPLFSQ.A	N	34.33	2003.12	20	-10.4	1002.56	2	26.71	88.7	53	18082	Jiang_Z19.wiff	1	203	222
		SG044387	R.VNVPVVGGHAGVTILPLFSQATPSTNALSNEDIIGLTK.R	Y	33.79	3829.06	38	-3.1	1277.36	3	26.56	1220	53	18054	Jiang_Z19.wiff	1	203	240
		SG044387	K.GLN(+.98)GVPDIVEC(+71.04)SFVQSTVTQ(+.98)LPFFASK.V	Y	33.78	2955.46	27	5.4	986.165	3	27.12	319	53	18206	Jiang_Z19.wiff	1	277	303
		SG044387	K.KLFGVTTLDVVR.A	N	33.64	1346.79	12	-1	674.403	2	25.62	1120	53	17854	Jiang_Z19.wiff	2	176	187
		SG044387	R.DDLFNIN(+.98)AGIVK.G	N	30.66	1318.68	12	4.1	660.348	2	25.98	0	53	17935	Jiang_Z19.wiff	1	122	133
		SG044387	K.RTQDGGTEVVEAK.A	N	29.99	1388.69	13	16.9	695.364	2	18.04	216	53	14754	Jiang_Z19.wiff	4	241	253
		SG044387	L.FSQATPSTNALSNEDIIGLTK.R	Y	29.14	2206.11	21	5.7	1104.07	2	25.38	351	53	17798	Jiang_Z19.wiff	1	220	240
		SG044387	K.LFGVTTLDVVR.A	N	28.64	1218.7	11	-14.9	610.347	2	26.14	1930	53	17970	Jiang_Z19.wiff	4	177	187
		SG044387	N.ALSNEDIIGLTK.R	Y	19.71	1272.69	12	3.8	637.356	2	24.97	217	53	17703	Jiang_Z19.wiff	1	229	240
		SG044387	K.GLC(+71.04)IAISK.Y	Y	19.52	874.495	8	0.7	438.255	2	23.91	301	53	17406	Jiang_Z19.wiff	2	134	141
		SG044387	K.ANLDVSR.V	Y	17.2	773.403	7	-3	387.708	2	18.78	492	53	15226	Jiang_Z19.wiff	1	196	202
21	gi|901815568|gb|KMZ69888.1	SG048653	K.LKDFVATFETSDSIQSEIKK.I	Y	58.31	2285.18	20	0.9	762.734	3	25.54	89.5	55	17492	Jiang_Z20.wiff	1	476	495
		SG048653	R.LDESTGYIDYDQMAK.S	Y	56.83	1747.76	15	4.4	874.892	2	24.37	1400	55	17194	Jiang_Z20.wiff	3	206	220
		SG048653	K.QLNAPLEVVDPEIADIIELEK.A	Y	55.69	2347.25	21	-9	1174.62	2	26.89	1070	55	17806	Jiang_Z20.wiff	3	53	73
		SG048653	H.ISGLVAADVIPSPFEYSDIVTTTTHK.S	Y	51.04	2760.42	26	7.1	921.154	3	26.53	456	55	17720	Jiang_Z20.wiff	1	264	289
		SG048653	R.LAELGYELVSGGTDNHLVLVNLK.N	Y	50.6	2453.32	23	14.7	818.792	3	26.27	602	55	17662	Jiang_Z20.wiff	2	373	395
		SG048653	R.YYGGNEYIDMAESLC(+71.04)QK.R	Y	48.43	2053.88	17	-2.9	1027.94	2	25.76	351	55	17544	Jiang_Z20.wiff	1	114	130
		SG048653	K.AYQEQVISNSAK.F	Y	48.4	1336.66	12	9.5	669.345	2	20.23	1080	55	15818	Jiang_Z20.wiff	5	357	368
		SG048653	R.YYGGNEYIDM(+15.99)AESLC(+71.04)QK.R	Y	45.96	2069.87	17	11.1	1035.95	2	24.81	232	55	17318	Jiang_Z20.wiff	1	114	130
		SG048653	K.VMELLHIAANK.N	Y	45.77	1237.69	11	12.3	619.857	2	25.41	605	55	17459	Jiang_Z20.wiff	2	407	417
		SG048653	K.GLELIPSENFTSVSVMQAVGSVMTNK.Y	Y	44.44	2737.37	26	3.7	913.466	3	27.01	96.6	55	17851	Jiang_Z20.wiff	2	79	104
		SG048653	K.VM(+15.99)ELLHIAANK.N	Y	44.35	1253.68	11	0.6	627.848	2	24.2	373	55	17146	Jiang_Z20.wiff	2	407	417
		SG048653	R.LDESTGYIDYDQM(+15.99)AK.S	Y	42.79	1763.76	15	3.3	882.888	2	22.54	422	55	16654	Jiang_Z20.wiff	2	206	220
		SG048653	K.NTVPGDVSAM(+15.99)VPGGIR.M	Y	42.32	1584.79	16	10.6	793.412	2	23.72	1120	55	16978	Jiang_Z20.wiff	4	418	433
		SG048653	R.HEVEEFAK.Q	Y	40.12	987.466	8	0.5	494.741	2	20.08	89	55	15778	Jiang_Z20.wiff	3	498	505
		SG048653	K.VADFFDTAVK.L	Y	39.83	1111.55	10	-12.3	556.778	2	25.61	1420	55	17506	Jiang_Z20.wiff	2	452	461
		SG048653	K.NTVPGDVSAMVPGGIR.M	Y	39.68	1568.8	16	-2.1	785.405	2	25.34	933	55	17443	Jiang_Z20.wiff	1	418	433
		SG048653	R.LYDYEYIR.K	Y	39.39	1133.54	8	6	567.78	2	24.76	961	55	17306	Jiang_Z20.wiff	3	240	247
		SG048653	R.IM(+15.99)ALDLPHGGHLSHGYQTDTK.K	Y	39	2306.11	21	17.5	769.725	3	23.9	13.9	55	17058	Jiang_Z20.wiff	1	170	190
		SG048653	K.AYQEQ(+.98)VISNSAK.F	Y	37.48	1337.65	12	-2.4	669.829	2	20.64	184	55	15924	Jiang_Z20.wiff	2	357	368
		SG048653	K.AYQEQVISN(+.98)SAK.F	Y	37.25	1337.65	12	9.3	669.837	2	19.8	149	55	15674	Jiang_Z20.wiff	4	357	368
		SG048653	K.YSEGYPGAR.Y	Y	35.09	998.446	9	3	500.232	2	19.27	294	55	15466	Jiang_Z20.wiff	3	105	113
		SG048653	K.ISAVSIFFETMPYR.L	Y	34.25	1659.83	14	1.7	830.925	2	27.19	446	55	17954	Jiang_Z20.wiff	2	192	205
		SG048653	R.IMALDLPHGGHLSHGYQTDTK.K	Y	32.28	2290.12	21	19.5	764.394	3	24.85	46.3	55	17328	Jiang_Z20.wiff	1	170	190
		SG048653	K.ISAVSIFFETM(+15.99)PYR.L	Y	31.92	1675.83	14	2.4	838.923	2	26.64	257	55	17742	Jiang_Z20.wiff	1	192	205
		SG048653	K.GLELIPSENFTSVSVMQAVGSVM(+15.99)TNK.Y	Y	31.03	2753.36	26	4.8	918.799	3	26.46	193	55	17704	Jiang_Z20.wiff	1	79	104
		SG048653	K.IRHEVEEFAK.Q	Y	30.74	1256.65	10	2.2	629.334	2	21.29	400	55	16178	Jiang_Z20.wiff	3	496	505
		SG048653	R.GFVEEDFVK.V	Y	29.94	1068.51	9	6.1	535.267	2	25.03	526	55	17371	Jiang_Z20.wiff	2	443	451
		SG048653	M.SSFPSEALHDK.E	Y	29	1216.57	11	-2.6	609.292	2	21.9	593	55	16430	Jiang_Z20.wiff	5	33	43
		SG048653	R.M(+15.99)GTPALTSR.G	Y	27.17	948.47	9	8.1	475.246	2	19.33	720	55	15498	Jiang_Z20.wiff	2	434	442
		SG048653	R.MGTPALTSR.G	Y	25.46	932.475	9	-54.7	467.219	2	21.13	0	55	16118	Jiang_Z20.wiff	2	434	442
		SG048653	K.LIVAGASAYSR.L	Y	25.36	1106.61	11	3.7	554.313	2	22.65	190	55	16679	Jiang_Z20.wiff	3	229	239
		SG048653	K.EIFYDFEDK.I	Y	25.32	1204.53	9	5.9	603.275	2	25.44	965	55	17466	Jiang_Z20.wiff	1	314	322
		SG048653	K.QFPTIGFEK.E	Y	20.5	1065.55	9	1.1	533.783	2	25.49	1010	55	17478	Jiang_Z20.wiff	1	506	514
		SG048653	K.SATLFRPK.L	Y	17.53	918.529	8	1	460.272	2	22.28	569	55	16590	Jiang_Z20.wiff	2	221	228
22	gi|901801823|gb|KMZ61692.1	SG038354	K.EPKPEEAAVAEVAVEEK.S	Y	54.25	1823.92	17	15.1	912.979	2	23.89	24.2	56	17266	Jiang_Z21.wiff	2	135	151
		SG038354	K.EVAAVEVPSDTTATGGK.E	Y	49.13	1630.8	17	8	816.416	2	22.14	111	56	16754	Jiang_Z21.wiff	3	166	182
		SG038354	K.VVAFLPEEPKEPKPEEAAVAEVAVEEK.S	Y	42.39	2933.53	27	9.4	978.859	3	25.62	46.4	56	17735	Jiang_Z21.wiff	1	125	151
		SG038354	K.EVAAVEVPSDTTATGGKEEAPVVEPPKV	Y	41.48	2805.43	28	14.6	936.164	3	24.96	45.9	56	17580	Jiang_Z21.wiff	2	166	193
		SG038354	K.EEAPVVEPPKV	Y	41.11	1192.63	11	1.6	597.325	2	24.08	78.2	56	17326	Jiang_Z21.wiff	2	183	193
		SG038354	K.VLEIYQSSSVELK.T	Y	40.85	1493.8	13	8.6	747.913	2	25.47	49.5	56	17699	Jiang_Z21.wiff	2	54	66
		SG038354	E.KEVAAVEVPSDTTATGGK.E	Y	40.49	1758.9	18	-4.6	880.453	2	21.69	9.01	56	16546	Jiang_Z21.wiff	1	165	182
		SG038354	K.VVAFLPEEPK.E	Y	38.97	1127.62	10	9.5	564.824	2	25.57	32.2	56	17722	Jiang_Z21.wiff	1	125	134
		SG038354	K.QALDDSTEHGLALVSTSVFFVFQK.V	Y	33.45	2638.33	24	-2.1	880.448	3	27.27	16.8	56	18146	Jiang_Z21.wiff	2	101	124
		SG038354	K.TFVM(+15.99)KPTK.K	Y	30.26	966.521	8	3.4	484.269	2	19.5	36.4	56	15582	Jiang_Z21.wiff	1	67	74
		SG038354	K.KEELHPK.V	Y	23.22	879.481	7	8.2	440.752	2	17.29	27.8	56	14150	Jiang_Z21.wiff	4	47	53
		SG038354	K.HSELVTK.F	Y	19.41	812.439	7	0	407.227	2	18.61	0	56	15030	Jiang_Z21.wiff	2	80	86
		SG038354	K.IDFPGAK.Q	Y	18.81	746.396	7	-6.6	374.203	2	23.28	0	56	17119	Jiang_Z21.wiff	1	94	100
		SG038354	K.KHSELVTK.F	Y	16.36	940.534	8	-8.2	471.271	2	18.44	0	56	14966	Jiang_Z21.wiff	1	79	86
23	gi|743840653|ref|XP_010937324.1	tr|A0A0K9NP87|A0A0K9NP87_ZOSMR	K.ALTTEEIDEHLTVISERD	Y	53.83	2070.01	18	3.9	1036.02	2	25.7	117	57	18124	Jiang_Z22.wiff	1	229	246
		tr|A0A0K9NP87|A0A0K9NP87_ZOSMR	R.LGLLATGMTADAR.S	N	40.55	1288.68	13	-1.3	645.347	2	25.87	237	57	18164	Jiang_Z22.wiff	1	76	88
		tr|A0A0K9NP87|A0A0K9NP87_ZOSMR	R.LGLLATGM(+15.99)TADAR.S	N	32.53	1304.68	13	8.6	653.351	2	25.02	302	57	17962	Jiang_Z22.wiff	2	76	88
		tr|A0A0K9NP87|A0A0K9NP87_ZOSMR	R.GKDSVC(+71.04)VVTQK.K	Y	32.16	1233.64	11	16.5	617.837	2	20.09	185	57	15914	Jiang_Z22.wiff	3	44	54
		tr|A0A0K9NP87|A0A0K9NP87_ZOSMR	R.LFQVEYAFK.A	Y	28.81	1143.6	9	2.1	572.807	2	26.24	166	57	18252	Jiang_Z22.wiff	1	22	30
		tr|A0A0K9NP87|A0A0K9NP87_ZOSMR	R.HITIFSPEGR.L	N	28	1155.6	10	12.4	578.816	2	25.11	195	57	17982	Jiang_Z22.wiff	1	12	21
		tr|A0A0K9NP87|A0A0K9NP87_ZOSMR	K.ASSITSIAVR.G	Y	26.59	1003.57	10	5.9	502.793	2	23.7	317	57	17514	Jiang_Z22.wiff	1	34	43
		tr|A0A0K9NP87|A0A0K9NP87_ZOSMR	K.ATEIEVGVVR.K	N	24.57	1071.59	10	13.4	536.811	2	24.06	260	57	17638	Jiang_Z22.wiff	2	212	221
		tr|A0A0K9NP87|A0A0K9NP87_ZOSMR	K.WGYEM(+15.99)PVDVLAK.W	N	20.99	1422.69	12	2.6	712.352	2	25.92	54.1	57	18176	Jiang_Z22.wiff	1	105	116
		tr|A0A0K9NP87|A0A0K9NP87_ZOSMR	K.NNPAFSYDETVQTAISALQSVLQEDFK.A	Y	18.74	3014.45	27	-4.9	1005.82	3	29.01	0	57	19598	Jiang_Z22.wiff	1	185	211
24	gi|733452266|gb|AIZ98377.1	Zoma_C_c22377	R.M(+15.99)SGGDHIHSGTVVGK.L	N	78.56	1496.7	15	9.2	749.366	2	19.25	329	58	14898	Jiang_Z23.wiff	7	314	328
		Zoma_C_c22377	R.MSGGDHIHSGTVVGK.L	N	73.62	1480.71	15	11.7	741.37	2	20	304	58	15030	Jiang_Z23.wiff	7	314	328
		Zoma_C_c22377	R.GGLDFTKDDENVNSQPFMR.W	N	68.04	2168.98	19	9.8	1085.51	2	25.37	149	58	16131	Jiang_Z23.wiff	2	189	207
		Zoma_C_c22377	K.TFQGPPHGIQVER.D	N	59.46	1464.75	13	5.9	733.385	2	23.27	592	58	15694	Jiang_Z23.wiff	9	141	153
		Zoma_C_c22377	K.GHYLNATAGTC(+71.04)EEMIK.R	Y	56.99	1807.82	16	5.9	904.924	2	23.95	35.1	58	15839	Jiang_Z23.wiff	3	122	137
		Zoma_C_c22377	K.WSPELAAAC(+71.04)EVWK.E	N	51.13	1559.74	13	7.4	780.885	2	26.28	90.2	58	16331	Jiang_Z23.wiff	1	444	456
		Zoma_C_c22377	K.DDENVNSQPFMR.W	N	49.51	1450.61	12	8.4	726.321	2	23.31	164	58	15703	Jiang_Z23.wiff	7	196	207
		Zoma_C_c22377	R.GGLDFTKDDENVN(+.98)SQPFMR.W	N	49.34	2169.96	19	38.5	724.356	3	25.48	23.4	58	16156	Jiang_Z23.wiff	1	189	207
		Zoma_C_c22377	R.DNGLLLHIHR.A	N	48.08	1186.66	10	5.9	594.339	2	24.91	73.1	58	16030	Jiang_Z23.wiff	2	280	289
		Zoma_C_c22377	K.DDENVNSQPFM(+15.99)R.W	N	47.29	1466.61	12	15	734.323	2	21.25	86.6	58	15239	Jiang_Z23.wiff	6	196	207
		Zoma_C_c22377	R.DN(+.98)GLLLHIHR.A	N	46.7	1187.64	10	3	594.83	2	25.12	191	58	16074	Jiang_Z23.wiff	3	280	289
		Zoma_C_c22377	R.GGLDFTKDDENVNSQPFM(+15.99)R.W	N	44.23	2184.97	19	14.3	729.342	3	24.72	69.2	58	15990	Jiang_Z23.wiff	2	189	207
		Zoma_C_c22377	R.PLLGC(+71.04)TIKPK.L	N	43.13	1139.67	10	10.6	570.85	2	23.88	118	58	15826	Jiang_Z23.wiff	2	162	171
		Zoma_C_c22377	R.VALEAC(+71.04)VQAR.N	N	42.65	1129.59	10	10.6	565.809	2	22.64	179	58	15555	Jiang_Z23.wiff	4	415	424
		Zoma_C_c22377	R.VTPQPGVPPEEAGAAVAAESSTGTWTTVWTDGLTSLDR.Y	N	41.94	3853.86	38	3.5	1285.63	3	26.99	226	58	16478	Jiang_Z23.wiff	3	36	73
		Zoma_C_c22377	R.DLASEGNEIIR.E	N	37.92	1215.61	11	5.7	608.816	2	24.28	644	58	15902	Jiang_Z23.wiff	5	429	439
		Zoma_C_c22377	R.EMTLGFVDLLR.D	N	37.81	1292.68	11	8.9	647.353	2	27.2	290	58	16522	Jiang_Z23.wiff	4	333	343
		Zoma_C_c22377	R.EM(+15.99)TLGFVDLLR.D	N	36.42	1308.67	11	3.4	655.347	2	26.93	133	58	16466	Jiang_Z23.wiff	4	333	343
		Zoma_C_c22377	R.FLFC(+71.04)AEAIYK.A	N	36.36	1274.64	10	14.7	638.335	2	26.66	111	58	16411	Jiang_Z23.wiff	3	212	221
		Zoma_C_c22377	R.AMHAVIDR.Q	N	36.04	911.465	8	13.7	456.746	2	20.95	80.1	58	15182	Jiang_Z23.wiff	3	290	297
		Zoma_C_c22377	K.YGRPLLGC(+71.04)TIKPK.L	N	35.97	1515.86	13	6.8	758.942	2	23.97	97.6	58	15843	Jiang_Z23.wiff	2	159	171
		Zoma_C_c22377	R.VALEACVQAR.N	N	34.77	1058.55	10	9.1	530.289	2	22.79	0	58	15586	Jiang_Z23.wiff	1	415	424
		Zoma_C_c22377	R.AM(+15.99)HAVIDR.Q	N	34.16	927.46	8	11.1	464.742	2	18.93	129	58	14854	Jiang_Z23.wiff	8	290	297
		Zoma_C_c22377	K.DTDILAAFR.V	N	32.11	1020.52	9	-7.1	511.266	2	26.4	331	58	16358	Jiang_Z23.wiff	2	27	35
		Zoma_C_c22377	R.AVYEC(+71.04)LR.G	N	31.51	923.453	7	7.2	462.737	2	22.33	81.3	58	15478	Jiang_Z23.wiff	5	182	188
		Zoma_C_c22377	R.C(+71.04)YHIDPVAGTENQFIAY.I	N	31.5	2010.91	17	5.9	1006.47	2	26.04	115	58	16279	Jiang_Z23.wiff	1	78	94
		Zoma_C_c22377	K.AQSETGEIK.G	N	31.27	961.472	9	6.4	481.746	2	17.65	79.6	58	14310	Jiang_Z23.wiff	6	222	230
		Zoma_C_c22377	R.DLASEGN(+.98)EIIR.E	N	31.11	1216.59	11	10.9	609.311	2	24.68	0	58	15982	Jiang_Z23.wiff	1	429	439
		Zoma_C_c22377	K.FEFKPVDTID	N	30.35	1209.59	10	-27.2	605.787	2	25.8	246	58	16226	Jiang_Z23.wiff	3	460	469
		Zoma_C_c22377	R.IPPAYSK.T	N	27.51	774.428	7	-3.3	388.22	2	19.4	568	58	14922	Jiang_Z23.wiff	8	134	140
		Zoma_C_c22377	K.NHGM(+15.99)HFR.V	N	23.76	913.398	7	9.3	457.71	2	17.92	39.1	58	14422	Jiang_Z23.wiff	5	300	306
		Zoma_C_c22377	K.ALSALR.L	N	21.49	629.386	6	4.2	630.396	1	21.68	1080	58	15350	Jiang_Z23.wiff	1	123	128
		Zoma_C_c22377	R.ELGVPIVMHDYITGGF.A	N	21.29	1746.87	16	0.6	874.44	2	27.07	15.2	58	16495	Jiang_Z23.wiff	1	253	268
25	gi|901826355|gb|KMZ75731.1	SG050538	K.ANSYAVHGAALGGK.E	Y	86.24	1314.67	14	-1.4	658.34	2	22.02	274	112	17218	SGspots_H50.wiff	3	325	338
		SG050538	R.FDALGWHTIWVK.N	N	80.2	1471.76	12	-4.7	736.884	2	26.18	24.3	112	17990	SGspots_H50.wiff	1	274	285
		SG050538	K.LIAFYDDNHISIDGDTEIAFTEDVSSR.F	N	74.1	3042.41	27	1.7	1015.15	3	26.04	47.3	112	17964	SGspots_H50.wiff	3	247	273
		SG050538	K.IYKEFGLTVENVIATAK.S	N	71.39	1895.04	17	-6.3	948.521	2	25.99	12	112	17955	SGspots_H50.wiff	1	713	729
		SG050538	K.EFGLTVENVIATAK.S	N	67.41	1490.8	14	-5.6	746.402	2	25.94	287	112	17946	SGspots_H50.wiff	4	716	729
		SG050538	R.VVSLVSWELFEEQSDEYKESVFPAASTAR.V	N	66.33	3302.6	29	0.4	1101.87	3	26.33	113	112	18018	SGspots_H50.wiff	1	649	677
		SG050538	R.NLSQQC(+71.04)LNALANVLPGFLGGSADLASSNM(+15.99)TLLK.M	Y	62.53	3446.75	33	-5.1	1149.92	3	26.96	6.55	112	18147	SGspots_H50.wiff	1	426	458
		SG050538	K.LPQLPGTSIEGVEK.G	N	61.89	1466.8	14	-4.8	734.403	2	25.15	105	112	17788	SGspots_H50.wiff	1	592	605
		SG050538	R.VVSLVSWELFEEQSDEYK.E	N	61.57	2186.04	18	-2.7	1094.03	2	26.34	30.7	112	18019	SGspots_H50.wiff	1	649	666
		SG050538	N.ALPTYTPESPADATR.N	Y	57.54	1588.77	15	1.4	795.395	2	24.12	97.1	112	17578	SGspots_H50.wiff	1	411	425
		SG050538	R.QNLGWPYDPFFVPEDVK.R	Y	55.25	2049.98	17	-8.2	1025.99	2	26.65	73.6	112	18074	SGspots_H50.wiff	2	345	361
		SG050538	R.FGASAPAGK.I	N	54.56	804.413	9	-2.3	403.213	2	19.56	264	112	16790	SGspots_H50.wiff	8	704	712
		SG050538	K.VTTTIGYGSPNK.A	N	53.15	1236.63	12	4.6	619.328	2	22.17	148	112	17238	SGspots_H50.wiff	5	313	324
		SG050538	Y.SLLHLAGYDSVK.V	N	52.9	1301.7	12	-0.1	651.856	2	25.26	25	112	17812	SGspots_H50.wiff	1	141	152
		SG050538	R.PADGNETAGC(+71.04)YK.V	N	52.36	1295.55	12	3	648.782	2	18.74	58.8	112	16310	SGspots_H50.wiff	5	562	573
		SG050538	R.QKLPQLPGTSIEGVEK.G	N	52.23	1722.95	16	3.3	862.486	2	24.87	134	112	17730	SGspots_H50.wiff	1	590	605
		SG050538	R.ISALSEAGVIFVM(+15.99)THDSIGLGEDGPTHQPIEHLISFR.A	Y	52.14	3989	37	7.6	998.265	4	26.38	0	112	18026	SGspots_H50.wiff	1	516	552
		SG050538	K.KYSEDAAELK.Q	N	51.83	1152.57	10	-3.2	577.288	2	21.08	128	112	17074	SGspots_H50.wiff	1	388	397
		SG050538	R.VSIEAGSTFGWER.Y	N	51.77	1437.69	13	-2.3	719.85	2	25.32	139	112	17826	SGspots_H50.wiff	2	678	690
		SG050538	R.Q(+.98)KLPQLPGTSIEGVEK.G	N	49.71	1723.94	16	0.3	862.975	2	24.97	24.5	112	17750	SGspots_H50.wiff	1	590	605
		SG050538	N.VLPGFLGGSADLASSNM(+15.99)TLLK.M	Y	48.87	2106.1	21	2.5	703.043	3	26.08	0	112	17971	SGspots_H50.wiff	1	438	458
		SG050538	K.GGYAISDNSTGNKPDIILIGTGSELEIAAK.A	N	47.27	3003.54	30	0	1002.19	3	25.79	76.8	112	17918	SGspots_H50.wiff	1	606	635
		SG050538	K.AATDELVEK.S	Y	45.12	974.492	9	-3.2	488.252	2	21.47	220	112	17130	SGspots_H50.wiff	6	66	74
		SG050538	K.NGN(+.98)N(+.98)GYDEIR.A	N	42.93	1152.47	10	4.9	577.244	2	21.6	187	112	17146	SGspots_H50.wiff	1	286	295
		SG050538	R.KAATDELVEK.S	Y	42.88	1102.59	10	-0.6	552.3	2	20.96	249	112	17058	SGspots_H50.wiff	3	65	74
		SG050538	K.N(+.98)GNN(+.98)GYDEIR.A	N	41.42	1152.47	10	14.1	577.25	2	21.72	187	112	17160	SGspots_H50.wiff	4	286	295
		SG050538	K.ESVFPAASTAR.V	N	40.53	1134.57	11	0.1	568.291	2	23.99	135	112	17548	SGspots_H50.wiff	3	667	677
		SG050538	R.AM(+15.99)PNIIM(+15.99)FRPADGNETAGC(+71.04)YK.V	Y	37.2	2401.09	21	5.6	801.374	3	24.87	19	112	17731	SGspots_H50.wiff	1	553	573
		SG050538	K.NGN(+.98)NGYDEIR.A	N	37.15	1151.48	10	-2	576.748	2	21.36	219	112	17114	SGspots_H50.wiff	1	286	295
		SG050538	K.NPYWFNR.D	N	36.67	995.461	7	0	498.738	2	25.14	64.7	112	17786	SGspots_H50.wiff	2	119	125
		SG050538	K.RPSVLALSR.Q	Y	34.73	997.603	9	0.9	499.809	2	24.42	11.6	112	17646	SGspots_H50.wiff	1	581	589
		SG050538	K.YSEDAAELK.Q	N	33.68	1024.47	9	-4.3	513.241	2	21.16	151	112	17084	SGspots_H50.wiff	4	389	397
		SG050538	Y.C(+71.04)ATFFVFTDYMR.G	N	32.22	1570.69	12	0.5	786.355	2	26.73	13.5	112	18087	SGspots_H50.wiff	2	500	511
		SG050538	K.NGNN(+.98)GYDEIR.A	N	30.5	1151.48	10	-0.8	576.749	2	21.17	219	112	17086	SGspots_H50.wiff	1	286	295
		SG050538	R.FLSIDAVEK.A	N	30.42	1020.55	9	-5.8	511.279	2	25.16	257	112	17790	SGspots_H50.wiff	2	81	89
		SG050538	K.ANSYAVHGAA.L	Y	30.36	959.446	10	-4	480.728	2	20.05	14.3	112	16927	SGspots_H50.wiff	1	325	334
		SG050538	Y.C(+71.04)ATFFVFTDYM(+15.99)R.G	N	29.36	1586.69	12	-1.6	794.351	2	26.17	21.3	112	17987	SGspots_H50.wiff	1	500	511
		SG050538	K.MFGDFQK.D	N	28.17	871.39	7	-8.6	436.698	2	24.76	51	112	17711	SGspots_H50.wiff	1	459	465
		SG050538	K.M(+15.99)FGDFQK.D	N	27.54	887.385	7	2.7	444.701	2	23.69	158	112	17490	SGspots_H50.wiff	3	459	465
		SG050538	R.FVLSAGHGC(+71.04)M(+15.99)LHY.S	N	27.54	1520.69	13	-2.3	761.351	2	25.03	0	112	17762	SGspots_H50.wiff	1	128	140
		SG050538	K.FSDYEK.K	Y	25.65	787.339	6	-3.6	394.675	2	19.91	41.9	112	16894	SGspots_H50.wiff	5	382	387
		SG050538	K.ANSGHPGLPM(+15.99)GC(+71.04)APM(+15.99)GH.I	N	22.8	1735.72	17	-6.8	868.863	2	21.18	27	112	17087	SGspots_H50.wiff	1	90	106
		SG050538	R.AMPNIIMFR.P	Y	22.62	1091.56	9	2.4	546.79	2	26.08	0	112	17970	SGspots_H50.wiff	1	553	561
		SG050538	R.EHGM(+15.99)GGIC(+71.04)N(+.98)GIVLHSPGIIPY.C	Y	22.14	2251.08	21	6.1	751.371	3	25.86	21.9	112	17932	SGspots_H50.wiff	1	479	499
		SG050538	R.QWGSC(+71.04)TPGHPENFETPGIEVTTGPLGQGIANAVGLALAEK.H	N	18.56	4117.02	40	-2.2	1373.34	3	26.97	0	112	18150	SGspots_H50.wiff	1	161	200
		SG050538	A.AAVETLK.R	Y	18.46	730.423	7	-5	366.217	2	20.84	53.6	112	17038	SGspots_H50.wiff	3	57	63
		SG050538	K.DKPTLIK.V	Y	18.19	813.496	7	-1.9	407.755	2	21.78	401	112	17170	SGspots_H50.wiff	2	306	312
		SG050538	A.AAVETLKR.K	Y	16.81	886.524	8	-3.6	444.267	2	20.21	50.6	112	16954	SGspots_H50.wiff	2	57	64
		SG050538	H.ILYDEVMR.Y	N	15.56	1037.52	8	-2.8	519.766	2	24.95	38.6	112	17746	SGspots_H50.wiff	1	107	114
26	gi|901826737|gb|KMZ76082.1	SG053737	K.ALDGQKDEAFFSANAAAQASR.K	Y	90.13	2167.03	21	36.8	1084.56	2	27.57	384	99	20540	SGspots_H42.wiff	1	367	387
		SG053737	R.KYSEVKPALTNVVAAAK.K	N	88.19	1788.01	17	46	895.056	2	27.52	200	99	20528	SGspots_H42.wiff	1	739	755
		SG053737	K.EVEDLEAAGINVIQIDEAALR.E	N	85.83	2267.16	21	38.5	1134.63	2	29.26	1030	99	20922	SGspots_H42.wiff	3	590	610
		SG053737	K.LNLPILPTTTIGSFPQTVELR.R	N	85.56	2309.3	21	32	1155.69	2	29.76	80.8	99	21023	SGspots_H42.wiff	1	427	447
		SG053737	K.YGAGIGPGVYDIHSPR.I	N	84.81	1657.82	16	51.5	829.961	2	27.62	1180	99	20550	SGspots_H42.wiff	2	689	704
		SG053737	K.DEAFFSANAAAQASR.K	N	76	1554.71	15	42.7	778.394	2	27.6	356	99	20547	SGspots_H42.wiff	1	373	387
		SG053737	K.LQEELDIDVLVHGEPER.N	N	74.52	1990	17	37.6	996.045	2	28.52	931	99	20764	SGspots_H42.wiff	2	477	493
		SG053737	K.ISEEAYISAMKEEISK.V	N	72.3	1826.9	16	41.9	914.494	2	28.13	99.5	99	20672	SGspots_H42.wiff	1	458	473
		SG053737	K.KISEEAYISAM(+15.99)KEEISK.V	N	69.52	1970.99	17	37.5	986.538	2	27.03	88.2	99	20416	SGspots_H42.wiff	1	457	473
		SG053737	K.M(+15.99)LAVLETNILWVNPDC(+71.04)GLK.T	N	67.74	2215.14	19	41.6	1108.62	2	29.61	54.8	99	20992	SGspots_H42.wiff	1	718	736
		SG053737	R.VNNAEVQQAASALR.G	Y	67.36	1469.76	14	46.7	735.921	2	27.21	1210	99	20455	SGspots_H42.wiff	2	393	406
		SG053737	K.GVTAYGFDLVR.G	Y	66.75	1196.62	11	50.7	599.347	2	28.58	848	99	20778	SGspots_H42.wiff	2	260	270
		SG053737	K.DLDSAQLDAFTK.A	Y	66.38	1322.64	12	43.5	662.354	2	27.82	1280	99	20598	SGspots_H42.wiff	3	213	224
		SG053737	K.AAGASWIQFDEPTLIK.D	Y	64.92	1745.9	16	37.5	873.989	2	28.88	656	99	20842	SGspots_H42.wiff	2	197	212
		SG053737	R.NIWANNLASSM(+15.99)TTLSSLESIVGK.D	N	61.18	2451.23	23	40.8	818.118	3	29.56	98.9	99	20984	SGspots_H42.wiff	1	297	319
		SG053737	R.VNNAEVQ(+.98)QAASALR.G	Y	61.05	1470.74	14	44.8	736.412	2	27.4	144	99	20500	SGspots_H42.wiff	1	393	406
		SG053737	R.GNATLPAMEMTK.W	N	56.9	1262.6	12	47.9	632.337	2	27.63	135	99	20554	SGspots_H42.wiff	1	100	111
		SG053737	R.YGWN(+.98)GGEIGFDTFFSM(+15.99)AR.G	N	54.86	2070.88	18	43.8	1036.49	2	29.7		99	21011	SGspots_H42.wiff	1	82	99
		SG053737	R.IPTTEEIADR.I	N	51.4	1143.58	10	39.9	572.819	2	26.91	1660	99	20390	SGspots_H42.wiff	3	705	714
		SG053737	K.YIPSNTFSYYDQVLDTTAM(+15.99)LGAVPTR.Y	Y	51.05	2938.41	26	37.6	1470.27	2	29.29	71.7	99	20928	SGspots_H42.wiff	2	56	81
		SG053737	K.PALTNVVAAAK.K	N	50.06	1053.62	11	43.4	527.839	2	27.52		99	20527	SGspots_H42.wiff	1	745	755
		SG053737	R.NDM(+15.99)VEYFGEQLSGFAF.S	N	48.99	1868.79	16	45.6	935.446	2	29.82	59.1	99	21036	SGspots_H42.wiff	1	494	509
		SG053737	K.YLFAGVVDGR.N	Y	48.64	1095.57	10	41.8	548.816	2	28.43	634	99	20742	SGspots_H42.wiff	2	287	296
		SG053737	K.FALESFWDGK.S	N	45.36	1198.57	10	34.8	600.311	2	29.18	258	99	20906	SGspots_H42.wiff	2	19	28
		SG053737	R.C(+71.04)VKPPIIYGDVSR.P	N	41.92	1516.81	13	47.9	759.447	2	27.62	416	99	20551	SGspots_H42.wiff	1	522	534
		SG053737	R.GNATLPAMEM(+15.99)TK.W	N	41.87	1278.59	12	41.6	640.331	2	27.01	133	99	20411	SGspots_H42.wiff	1	100	111
		SG053737	K.ISEEAYISAM(+15.99)K.E	N	40.32	1256.6	11	37.8	629.329	2	26.91	38.4	99	20391	SGspots_H42.wiff	1	458	468
		SG053737	R.GNATLPAM(+15.99)EM(+15.99)TK.W	N	40.23	1294.59	12	48.3	648.333	2	26.26	1340	99	20262	SGspots_H42.wiff	3	100	111
		SG053737	K.ELGIDTVPVLIGPVSY.L	Y	38.01	1670.91	16	38.7	836.496	2	29.96	21.1	99	21082	SGspots_H42.wiff	1	146	161
		SG053737	K.SWLAFASQK.I	N	37.91	1036.53	9	47.4	519.299	2	28.5	131	99	20758	SGspots_H42.wiff	1	349	357
		SG053737	K.IVEVNALAK.A	N	37.75	955.57	9	35.6	478.809	2	27.38	831	99	20495	SGspots_H42.wiff	2	358	366
		SG053737	K.IVEVN(+.98)ALAK.A	N	29.2	956.554	9	42	479.305	2	27.26		99	20467	SGspots_H42.wiff	2	358	366
		SG053737	K.LRTELASAK	N	27.62	987.571	9	47.2	494.816	2	26.61	177	99	20326	SGspots_H42.wiff	1	757	765
		SG053737	K.TM(+15.99)DLIK.S	Y	23.02	735.384	6	51	368.718	2	26.86	202	99	20378	SGspots_H42.wiff	1	274	279
		SG053737	K.KISEEAYISAM(+15.99)K.E	N	19.51	1384.69	12	38.8	693.38	2	26.88		99	20383	SGspots_H42.wiff	1	457	468
		SG053737	K.TMDLIK.S	Y	19.34	719.389	6	51	360.72	2	27.62		99	20552	SGspots_H42.wiff	1	274	279
		SG053737	K.SDFPADK.Y	N	19.15	778.35	7	51.7	390.202	2	26.43		99	20291	SGspots_H42.wiff	2	280	286
		SG053737	K.EVINELK.A	Y	18.21	843.47	7	42.4	422.76	2	27.1	169	99	20430	SGspots_H42.wiff	1	190	196
		SG053737	K.LLSVFR.E	N	17.81	733.449	6	40.4	367.746	2	28.45	122	99	20747	SGspots_H42.wiff	1	679	684
Zostera muelleri spots from acidic region as shown on supplementary Figure 1
Spot No.	Accession	Protein name [organism]	Pep	Uni	Cov	Theoretical pI/Mr
1	gi|552062|AAA27888.1	actin [Caenorhabditis elegans]	2	2	23.5955	4.81 / 8869.04
2	gi|901816179|KMZ70476.1	Huntingtin-interacting protein K [Zostera marina]	1	1	10.9091	5.02 / 12321.90
3	gi|901794140|KMZ57419.1	putative RNA-binding protein RbpE [Zostera marina]	3	3	31.3043	5.09 / 14068.89
4	gi|901801445|KMZ61391.1	hypothetical protein ZOSMA_52G00420 [Zostera marina]	5	5	61.6071	6.04 / 18039.10
5	gi|901801274|KMZ61263.1	hypothetical protein ZOSMA_53G00480 [Zostera marina]	1	1	4.97512	6.06 / 22768.06
6	gi|901813983|KMZ68402.1	60S acidic ribosomal protein [Zostera marina]	1	1	11.8182	4.44 / 11637.07
7	gi|901801445|KMZ61391.1	hypothetical protein ZOSMA_52G00420 [Zostera marina]	2	2	15.8333	6.04 / 18039.10
8	gi|901799898|KMZ60148.1	hypothetical protein ZOSMA_5G00080 [Zostera marina]	4	4	16.5829	4.97 / 22605.15
9	gi|901811827|KMZ67136.1	Light-harvesting complex II chlorophyll a/b binding protein [Zostera marina]	2	2	32.3077	4.87 / 28106.95

## Sheet: P.australis
Posidonia
Spot NO.	Asseccession	Protein Asseccession No.	Peptide	Uniq	-10lgP	Mass	Length	ppm	m/z	z	RT	Area	Fraction	Scan	Source File	#Spec	Start	End
1	gi|901806611|gb|KMZ63807.1	SG053794	K.INPLVPVDLVIDHSVQVDVAR.S	N	65.26	2297.27	21	10.7	766.774	3	25.92	411	1	16646	Jiang_P1.wiff	1	212	232
		SG053794	R.SDETVAMIESYLR.A	Y	53.98	1512.71	13	0.6	757.364	2	25.58	254	1	16575	Jiang_P1.wiff	1	424	436
		SG053794	R.SDETVAM(+15.99)IESYLR.A	Y	51.62	1528.71	13	10.2	765.369	2	25.03	347	1	16452	Jiang_P1.wiff	1	424	436
		SG053794	K.INPLVPVDLVIDHSVQ(+.98)VDVAR.S	N	51.27	2298.26	21	10.7	767.102	3	26.03	0	1	16667	Jiang_P1.wiff	1	212	232
		SG053794	Y.ALAGTVDIDFEKQ(+.98)PIGIGK.D	N	45.24	1972.05	19	9.2	987.042	2	24.75	204	1	16387	Jiang_P1.wiff	1	659	677
		SG053794	K.TSLAPGSGVVTK.Y	N	36.54	1115.62	12	3.8	558.819	2	19.49	1040	1	14870	Jiang_P1.wiff	3	567	578
		SG053794	K.YFSLPALNDPR.I	N	36.13	1291.66	11	10.4	646.842	2	25.04	766	1	16454	Jiang_P1.wiff	2	119	129
		SG053794	R.RGNDEVMAR.G	N	29.47	1046.49	9	14.4	524.261	2	16.74	34.3	1	13776	Jiang_P1.wiff	1	811	819
		SG053794	K.GPM(+15.99)LQGVK.A	N	27.35	844.448	8	-17.7	423.224	2	18.38	99	1	14490	Jiang_P1.wiff	2	885	892
		SG053794	R.VPLKEM(+15.99)K.A	N	21.03	859.484	7	9.9	430.753	2	15.93	86.7	1	13306	Jiang_P1.wiff	1	478	484
		SG053794	R.ILLESAIR.N	N	18.55	913.56	8	9.5	457.791	2	23.95	673	1	16198	Jiang_P1.wiff	2	139	146
		SG053794	K.DFNSYGSR.R	N	17.41	944.399	8	63.8	473.237	2	17.99	0	1	14354	Jiang_P1.wiff	1	803	810
		SG053794	Y.ALAGTVDIDFEK.Q	N	17.23	1277.65	12	14.1	639.841	2	24.23	14.3	1	16264	Jiang_P1.wiff	1	659	670
2	gi|901826737|gb|KMZ76082.1	Zoma_B_i01703	K.EVEDLEAAGINVIQIDEAALR.E	N	62.41	2267.16	21	3.5	1134.59	2	25.57	2200	12	16046	Jiang_P2.wiff	1	590	610
		Zoma_B_i01703	K.ALAGQ(+.98)KDEAFFSANAAAQASR.K	N	57.02	2124.02	21	12.7	1063.03	2	22.79	262	12	15411	Jiang_P2.wiff	2	367	387
		Zoma_B_i01703	K.EVEDLEAAGINVIQ(+.98)IDEAALR.E	N	56.83	2268.15	21	3.5	1135.09	2	25.75	0	12	16084	Jiang_P2.wiff	1	590	610
		Zoma_B_i01703	K.YGAGIGPGVYDIHSPR.I	N	55.68	1657.82	16	3.8	829.921	2	22.41	2790	12	15327	Jiang_P2.wiff	6	689	704
		Zoma_B_i01703	K.LVVSTSC(+71.04)SLLHTAVDLINETK.L	N	55.23	2313.23	21	4.9	772.086	3	25.76	871	12	16086	Jiang_P2.wiff	1	322	342
		Zoma_B_i01703	K.KEVEDLEAAGINVIQIDEAALR.E	N	53.59	2395.26	22	15.8	799.44	3	25.29	65.4	12	15987	Jiang_P2.wiff	1	589	610
		Zoma_B_i01703	K.ALAGQKDEAFFSANAAAQASR.K	N	50.96	2123.04	21	8.3	708.693	3	22.51	194	12	15350	Jiang_P2.wiff	2	367	387
		Zoma_B_i01703	K.LQEELDIDVLVHGEPER.N	N	49.41	1990	17	5.5	996.013	2	24.73	2200	12	15858	Jiang_P2.wiff	2	477	493
		Zoma_B_i01703	R.C(+71.04)VKPPIIYGDVSRPK.A	N	49.19	1741.95	15	10.3	581.665	3	21.93	764	12	15214	Jiang_P2.wiff	4	522	536
		Zoma_B_i01703	K.DEAFFSANAAAQASR.K	N	48.45	1554.71	15	7.7	778.366	2	22.56	1770	12	15362	Jiang_P2.wiff	7	373	387
		Zoma_B_i01703	K.M(+15.99)LAVLETNILWVNPDC(+71.04)GLK.T	N	47.56	2215.14	19	4.5	1108.58	2	25.74	654	12	16083	Jiang_P2.wiff	1	718	736
		Zoma_B_i01703	K.DEAFFSANAAAQ(+.98)ASR.K	N	46.69	1555.69	15	10.2	778.86	2	22.89	251	12	15430	Jiang_P2.wiff	3	373	387
		Zoma_B_i01703	K.GM(+15.99)LTGPVTILNWSFVR.D	N	46.05	1805.95	16	9	903.99	2	26.02	844	12	16144	Jiang_P2.wiff	2	556	571
		Zoma_B_i01703	K.DEAFFSAN(+.98)AAAQASR.K	N	43.17	1555.69	15	14.3	778.864	2	22.99	251	12	15451	Jiang_P2.wiff	2	373	387
		Zoma_B_i01703	K.MLAVLETNILWVN(+.98)PDC(+71.04)GLK.T	N	42.58	2200.13	19	3.7	1101.08	2	26.11	0	12	16163	Jiang_P2.wiff	1	718	736
		Zoma_B_i01703	K.GMLTGPVTILNWSFVR.D	N	41.84	1789.95	16	7.4	895.991	2	26.34	52.7	12	16262	Jiang_P2.wiff	1	556	571
		Zoma_B_i01703	K.GM(+15.99)LTGPVTILN(+.98)WSFVR.D	N	39.64	1806.93	16	11.7	904.485	2	26.19	89.3	12	16190	Jiang_P2.wiff	1	556	571
		Zoma_B_i01703	R.IPTTEEIADR.I	N	38.8	1143.58	10	6.9	572.8	2	19.79	3050	12	14630	Jiang_P2.wiff	5	705	714
		Zoma_B_i01703	K.ALAGQ(+.98)KDEAFFSAN(+.98)AAAQASR.K	N	37.31	2125.01	21	13.8	709.353	3	23.18	59.1	12	15491	Jiang_P2.wiff	1	367	387
		Zoma_B_i01703	K.FALESFWDGK.S	N	36.81	1198.57	10	13.8	600.298	2	25.36	1510	12	16002	Jiang_P2.wiff	2	19	28
		Zoma_B_i01703	K.AM(+15.99)TVFWSSM(+15.99)AQSM(+15.99)TAR.P	Y	36.48	1851.8	16	8.7	926.913	2	22.67	466	12	15387	Jiang_P2.wiff	1	537	552
		Zoma_B_i01703	R.GNATLPAMEMTK.W	N	35.11	1262.6	12	12	632.315	2	22.31	477	12	15306	Jiang_P2.wiff	5	100	111
		Zoma_B_i01703	K.M(+15.99)LAVLETNILWVN(+.98)PDC(+71.04)GLK.T	N	33.8	2216.12	19	6.8	1109.08	2	25.8	0	12	16095	Jiang_P2.wiff	1	718	736
		Zoma_B_i01703	K.ALAGQ(+.98)KDEAFFSANAAAQ(+.98)ASR.K	N	32.77	2125.01	21	2.4	709.345	3	23.08	59.1	12	15472	Jiang_P2.wiff	1	367	387
		Zoma_B_i01703	K.AM(+15.99)TVFWSSMAQSMTAR.P	Y	31.55	1819.81	16	-0.7	910.909	2	25.14	0	12	15951	Jiang_P2.wiff	1	537	552
		Zoma_B_i01703	R.GNATLPAM(+15.99)EMTK.W	N	30.74	1278.59	12	6.9	640.309	2	19.36	637	12	14518	Jiang_P2.wiff	2	100	111
		Zoma_B_i01703	K.LVVSTSC(+71.04)SLLHTAVDLIN(+.98)ETK.L	N	28.78	2314.21	21	6.8	772.415	3	25.9	0	12	16116	Jiang_P2.wiff	1	322	342
		Zoma_B_i01703	K.IVEVNALAK.A	N	27.68	955.57	9	4.9	478.795	2	21.17	1220	12	14986	Jiang_P2.wiff	5	358	366
		Zoma_B_i01703	R.GNATLPAMEM(+15.99)TK.W	N	27.19	1278.59	12	11	640.312	2	20.03	333	12	14682	Jiang_P2.wiff	3	100	111
		Zoma_B_i01703	R.GNATLPAM(+15.99)EM(+15.99)TK.W	N	26.22	1294.59	12	9.9	648.308	2	17.09	1480	12	13746	Jiang_P2.wiff	7	100	111
		Zoma_B_i01703	F.AFSAN(+.98)GWVQSYGSR.C	N	24.76	1529.69	14	6.7	765.857	2	22.95	59.1	12	15443	Jiang_P2.wiff	1	508	521
		Zoma_B_i01703	R.C(+71.04)VKPPIIYGDVSR.P	N	24.36	1516.81	13	12.1	759.42	2	22.37	380	12	15318	Jiang_P2.wiff	2	522	534
		Zoma_B_i01703	K.SWLAFASQK.I	N	24.27	1036.53	9	7.6	519.278	2	24.72	1040	12	15854	Jiang_P2.wiff	2	349	357
		Zoma_B_i01703	K.AM(+15.99)TVFWSSM(+15.99)AQ(+.98)SM(+15.99)TAR.P	Y	21.19	1852.78	16	12.1	927.408	2	22.85	0	12	15423	Jiang_P2.wiff	1	537	552
		Zoma_B_i01703	K.LRTELASAK	N	21.11	987.571	9	10.6	494.798	2	18.04	483	12	14082	Jiang_P2.wiff	2	757	765
		Zoma_B_i01703	K.SWLAFASQ(+.98)K.I	N	20.98	1037.52	9	6.8	519.77	2	24.79	0	12	15870	Jiang_P2.wiff	1	349	357
		Zoma_B_i01703	K.IVEVN(+.98)ALAK.A	N	19.97	956.554	9	1.9	479.285	2	21.85	111	12	15179	Jiang_P2.wiff	2	358	366
		Zoma_B_i01703	K.AM(+15.99)TVFWSSMAQSM(+15.99)TAR.P	Y	19.58	1835.8	16	13.1	918.92	2	24.34	605	12	15763	Jiang_P2.wiff	1	537	552
		Zoma_B_i01703	R.ITNC(+71.04)GVK.D	N	16.18	804.416	7	-21.1	403.207	2	15.38	150	12	12778	Jiang_P2.wiff	1	633	639
3	gi|901826355|gb|KMZ75731.1	SG050538	R.FDALGWHTIWVK.N	N	60.16	1471.76	12	2.7	736.89	2	25.47	279	15	16570	Jiang_P3.wiff	1	274	285
		SG050538	K.VTTTIGYGSPNK.A	N	55.4	1236.63	12	1.8	619.326	2	18.95	1890	15	14548	Jiang_P3.wiff	8	313	324
		SG050538	N.VLPGFLGGSADLASSNMTLLK.M	N	38.74	2090.11	21	9.5	1046.07	2	25.74	665	15	16630	Jiang_P3.wiff	1	438	458
		SG050538	K.AATDELVEK.S	Y	37.44	974.492	9	18.3	488.262	2	18.41	528	15	14414	Jiang_P3.wiff	3	66	74
		SG050538	N.VLPGFLGGSADLASSNM(+15.99)TLLK.M	N	35.13	2106.1	21	4.8	1054.06	2	25.39	1610	15	16550	Jiang_P3.wiff	1	438	458
		SG050538	Y.C(+71.04)ATFFVFTDYMR.G	N	27.93	1570.69	12	32	786.38	2	25.96	76.9	15	16676	Jiang_P3.wiff	1	500	511
		SG050538	Y.C(+71.04)ATFFVFTDYM(+15.99)R.G	N	16.9	1586.69	12	14.3	794.364	2	25.53	124	15	16582	Jiang_P3.wiff	1	500	511
4	gi|901810733|gb|KMZ66813.1	gi|452812471|gb|GAFQ01000574.1|	K.GETLQEYWWC(+71.04)TER.C	Y	44.95	1770.77	13	9.2	886.399	2	25.14	49	16	16692	Jiang_P4.wiff	1	111	123
		gi|452812471|gb|GAFQ01000574.1|	R.LVGVSEETTTGVK.R	Y	42.78	1318.7	13	15.3	660.366	2	20.11	337	16	15318	Jiang_P4.wiff	5	199	211
		gi|452812471|gb|GAFQ01000574.1|	K.VKDM(+15.99)SQADFGR.L	N	42.45	1268.58	11	13.9	635.307	2	17.57	54.9	16	14386	Jiang_P4.wiff	5	16	26
		gi|452812471|gb|GAFQ01000574.1|	R.LVGVSEETTTGVKR.L	Y	42.17	1474.8	14	10.3	738.414	2	19.49	6.41	16	15106	Jiang_P4.wiff	1	199	212
		gi|452812471|gb|GAFQ01000574.1|	R.ATDVM(+15.99)IAGK.V	N	36.87	920.464	9	11.4	461.244	2	17.57	61.5	16	14390	Jiang_P4.wiff	2	255	263
		gi|452812471|gb|GAFQ01000574.1|	K.VKDMSQADFGR.L	N	36	1252.59	11	16.7	627.311	2	19.27	9.88	16	15034	Jiang_P4.wiff	2	16	26
		gi|452812471|gb|GAFQ01000574.1|	R.ATDVMIAGK.V	N	34.88	904.469	9	-7.2	453.238	2	19.41	0	16	15078	Jiang_P4.wiff	1	255	263
		gi|452812471|gb|GAFQ01000574.1|	K.SKFDNLYGC(+71.04)R.H	N	33.31	1272.59	10	4.6	637.306	2	20.82	22.6	16	15534	Jiang_P4.wiff	2	236	245
		gi|452812471|gb|GAFQ01000574.1|	K.VAALHLAK.L	Y	32.18	821.512	8	6.6	411.766	2	20.35	166	16	15394	Jiang_P4.wiff	2	447	454
		gi|452812471|gb|GAFQ01000574.1|	K.DMSQADFGR.L	N	31.25	1025.42	9	15	513.727	2	19.38	0	16	15070	Jiang_P4.wiff	5	18	26
		gi|452812471|gb|GAFQ01000574.1|	R.DSAAVFAWK.G	N	30.77	993.492	9	21.5	497.764	2	24.45	60.8	16	16532	Jiang_P4.wiff	2	102	110
		gi|452812471|gb|GAFQ01000574.1|	R.ITIKPQTDR.W	Y	28.71	1070.61	9	10	536.317	2	18.38	256	16	14738	Jiang_P4.wiff	4	369	377
		gi|452812471|gb|GAFQ01000574.1|	K.RITIKPQTDR.W	Y	28.59	1226.71	10	21	614.375	2	18.55	43.3	16	14786	Jiang_P4.wiff	3	368	377
		gi|452812471|gb|GAFQ01000574.1|	R.ITIKPQ(+.98)TDR.W	Y	27.21	1071.59	9	14.9	536.812	2	18.69	41.2	16	14830	Jiang_P4.wiff	2	369	377
		gi|452812471|gb|GAFQ01000574.1|	K.FDNLYGC(+71.04)R.H	N	26.23	1057.47	8	10.3	529.745	2	20.8	0	16	15531	Jiang_P4.wiff	3	238	245
		gi|452812471|gb|GAFQ01000574.1|	R.HSLPDGLMR.A	N	25.84	1024.51	9	15.7	513.271	2	21.71	43.9	16	15722	Jiang_P4.wiff	3	246	254
		gi|452812471|gb|GAFQ01000574.1|	K.DM(+15.99)SQADFGR.L	N	24.38	1041.42	9	14.5	521.724	2	17.06	0	16	14111	Jiang_P4.wiff	3	18	26
		gi|452812471|gb|GAFQ01000574.1|	R.HSLPDGLM(+15.99)R.A	N	22.34	1040.51	9	15.5	521.269	2	19.53	61.9	16	15114	Jiang_P4.wiff	1	246	254
		gi|452812471|gb|GAFQ01000574.1|	E.RLVGVSEETTTGVK.R	Y	21.91	1474.8	14	8.1	738.413	2	20	0	16	15290	Jiang_P4.wiff	1	198	211
		gi|452812471|gb|GAFQ01000574.1|	K.GC(+71.04)AAALK.Q	N	20.93	703.369	7	0.4	352.692	2	16.25	0	16	13598	Jiang_P4.wiff	2	276	282
		gi|452812471|gb|GAFQ01000574.1|	K.RITIKPQ(+.98)TDR.W	Y	19.97	1227.69	10	10.9	614.861	2	18.87	0	16	14872	Jiang_P4.wiff	1	368	377
5	gi|901796096|gb|KMZ58914.1|	SG044396	R.LSELLGVDVVIAGDC(+71.04)IGPEVEALVESLGNK.S	Y	84.37	3108.63	30	11	1037.23	3	30.53	33.1	145	20742	SGspots_H83.wiff	1	133	162
		SG044396	K.GYSVGSSLVEEDKLDLAK.A	N	77.55	1908.97	18	-3.3	955.488	2	25.81	287	145	19214	SGspots_H83.wiff	2	284	301
		SG044396	R.FYKEEEKNDTEFAK.K	Y	74.42	1776.82	14	5.7	889.423	2	24.15	136	145	18846	SGspots_H83.wiff	4	172	185
		SG044396	K.TVIWNGPM(+15.99)GVFEFDK.F	N	72.8	1754.83	15	4.7	878.428	2	26.69	265	145	19396	SGspots_H83.wiff	2	366	380
		SG044396	R.AHASTEGVSK.F	N	69.3	985.483	10	1.2	493.749	2	19.8	19.8	145	17162	SGspots_H83.wiff	3	205	214
		SG044396	K.LASLADLYVNDAFGTAHR.A	N	68.73	1932.97	18	-1	645.33	3	26.58	226	145	19374	SGspots_H83.wiff	3	187	204
		SG044396	K.RPFAAIVGGSK.V	N	66.07	1101.63	11	0.6	551.822	2	25.38	305	145	19118	SGspots_H83.wiff	2	241	251
		SG044396	K.ELDYLVGAVSNPK.R	N	64.25	1403.73	13	-12.2	702.864	2	25.98	249	145	19250	SGspots_H83.wiff	2	228	240
		SG044396	K.TVIWNGPMGVFEFDK.F	N	63.59	1738.84	15	-3.2	870.424	2	27.17	63.3	145	19490	SGspots_H83.wiff	2	366	380
		SG044396	K.TVIWN(+.98)GPM(+15.99)GVFEFDK.F	N	63.38	1755.82	15	5.1	878.921	2	26.78	149	145	19414	SGspots_H83.wiff	1	366	380
		SG044396	K.FLSPSVAGFLMQK.E	N	61.55	1423.75	13	2.7	712.886	2	26.86	358	145	19430	SGspots_H83.wiff	2	215	227
		SG044396	R.VILSSHLGRPK.G	N	61.02	1205.72	11	-1.5	603.869	2	24.88	56.3	145	19002	SGspots_H83.wiff	1	108	118
		SG044396	K.TVIWN(+.98)GPMGVFEFDK.F	N	60.74	1739.82	15	-5.1	870.914	2	27.15	179	145	19487	SGspots_H83.wiff	2	366	380
		SG044396	K.LASLADLYVN(+.98)DAFGTAHR.A	N	56.4	1933.95	18	5.7	967.99	2	26.7	123	145	19398	SGspots_H83.wiff	2	187	204
		SG044396	K.FLSPSVAGFLM(+15.99)QK.E	N	55.93	1439.75	13	6.1	720.886	2	26.81	387	145	19420	SGspots_H83.wiff	4	215	227
		SG044396	R.VDLNVPLDENLK.I	N	55.8	1367.73	12	-22.8	684.856	2	26.02	495	145	19258	SGspots_H83.wiff	3	73	84
		SG044396	H.GVTTIIGGGDSVAAVEK.A	N	55.72	1572.84	17	-2.5	787.423	2	25.69	47.4	145	19187	SGspots_H83.wiff	1	400	416
		SG044396	K.FDANANSEIVPASAIPDGWM(+15.99)GLDIGPDSIK.C	N	55.47	3115.48	30	1.5	1039.5	3	26.74	0	145	19406	SGspots_H83.wiff	1	326	355
		SG044396	K.IGVIESLFEK.V	N	52.32	1133.63	10	4.5	567.826	2	27.18	0	145	19492	SGspots_H83.wiff	7	256	265
		SG044396	K.EEEKNDTEFAK.K	Y	52.02	1338.59	11	5.8	670.308	2	22.28	38.5	145	18547	SGspots_H83.wiff	2	175	185
		SG044396	K.KLASLADLYVNDAFGTAHR.A	N	51.49	2061.06	19	7.6	688.034	3	26.46	0	145	19350	SGspots_H83.wiff	1	186	204
		SG044396	K.FSLKPLVPR.L	N	49.55	1055.65	9	-0.3	528.832	2	26.15	173	145	19286	SGspots_H83.wiff	3	124	132
		SG044396	K.FAVGTYAIATK.L	N	49.14	1140.62	11	-2.2	571.315	2	25.84	199	145	19219	SGspots_H83.wiff	2	381	391
		SG044396	K.FDANANSEIVPASAIPDGWMGLDIGPDSIK.C	N	48.24	3099.49	30	2.3	1034.17	3	27.09	34.8	145	19476	SGspots_H83.wiff	1	326	355
		SG044396	K.C(+71.04)FNEALDTTK.T	Y	47.2	1211.55	10	-10.1	606.776	2	24.83	362	145	18990	SGspots_H83.wiff	4	356	365
		SG044396	K.GVSLLLPTDVVIADK.F	N	44.94	1538.89	15	-1.9	770.452	2	26.85	480	145	19428	SGspots_H83.wiff	22	311	325
		SG044396	K.C(+71.04)FN(+.98)EALDTTK.T	Y	38.78	1212.53	10	2.2	607.275	2	25.03	43.4	145	19034	SGspots_H83.wiff	1	356	365
		SG044396	R.VDLNVPLDEN(+.98)LK.I	N	37.61	1368.71	12	2.9	685.366	2	26.13	48.8	145	19282	SGspots_H83.wiff	1	73	84
		SG044396	R.AAVPTIK.Y	N	32.53	698.433	7	2.1	350.224	2	24.23	851	145	18866	SGspots_H83.wiff	5	93	99
		SG044396	K.PLPGVLALDNA	Y	29.73	1078.6	11	3.6	540.31	2	26.68	198	145	19394	SGspots_H83.wiff	2	441	451
		SG044396	K.YLMEN(+.98)GAR.V	Y	28.92	953.428	8	0.4	477.721	2	24.42	149	145	18904	SGspots_H83.wiff	2	100	107
		SG044396	R.VILSSHLGR.P	N	25.93	980.577	9	-6.7	491.292	2	25.01	115	145	19031	SGspots_H83.wiff	2	108	116
		SG044396	K.NDTEFAK.K	Y	25.8	823.371	7	2.1	412.694	2	22.3	19.2	145	18550	SGspots_H83.wiff	1	179	185
		SG044396	K.SVLLLENVR.F	N	25.65	1041.62	9	2.7	521.818	2	26.28	155	145	19314	SGspots_H83.wiff	5	163	171
		SG044396	K.GVSLLLPTDVVIADKFDANANSEIVPASAIPDGWM(+15.99)GLDIGPDSIK.C	N	25.14	4636.36	45	10.3	1160.11	4	27.55	97.9	145	19559	SGspots_H83.wiff	2	311	355
		SG044396	R.FYKEEEK.N	N	24.26	971.46	7	3.4	486.739	2	21.74	178	145	18454	SGspots_H83.wiff	2	172	178
		SG044396	K.SVLLLEN(+.98)VR.F	N	23.42	1042.6	9	-1.5	522.308	2	26.25	180	145	19308	SGspots_H83.wiff	1	163	171
		SG044396	K.YLM(+15.99)EN(+.98)GAR.V	Y	23.2	969.423	8	6.1	485.721	2	22.34	375	145	18554	SGspots_H83.wiff	7	100	107
		SG044396	R.LSELLGVDVVIAGDCIGPEVEALVESLGNKS.V	Y	22.66	3124.62	31	12.9	1042.56	3	29.08	58.2	145	20066	SGspots_H83.wiff	2	133	163
		SG044396	K.GVSLLLPTDVVIADKFDANANSEIVPASAIPDGWMGLDIGPDSIK.C	N	21.65	4620.37	45	-1.4	1156.1	4	27.57	0	145	19563	SGspots_H83.wiff	1	311	355
		SG044396	K.YLMENGAR.V	Y	19.18	952.444	8	-8	477.225	2	24.26	0	145	18872	SGspots_H83.wiff	1	100	107
		SG044396	F.AVGTYAIATK.L	N	18.81	993.549	10	-3.6	497.78	2	24.56	0	145	18931	SGspots_H83.wiff	1	382	391
		SG044396	K.FLSPSVAGFLM.Q	N	17.77	1167.6	11	8.8	584.812	2	27.74	0	145	19591	SGspots_H83.wiff	1	215	225
		SG044396	K.EADLTGKK.V	N	17.13	860.46	8	7.4	431.241	2	20.99	0	145	17974	SGspots_H83.wiff	1	61	68
		SG044396	K.LADLTTSH.G	N	15.89	856.429	8	-1.9	429.221	2	23.7	19.4	145	18760	SGspots_H83.wiff	1	392	399
6	gi|901816033|gb|KMZ70342.1	SG040797	R.LYSIASSAIGDFGDSK.S	N	66.77	1629.79	16	3.6	815.904	2	34.12	330	88	26710	SGspots_H32.wiff	4	147	162
		SG040797	R.EGQSIGIIADGVDKK.G	Y	56.6	1528.81	15	2.1	765.414	2	32.72	378	88	26394	SGspots_H32.wiff	8	125	139
		SG040797	R.LVYTNDAGEEVK.G	Y	55.35	1336.65	12	10.5	669.34	2	30	73.5	88	25310	SGspots_H32.wiff	5	171	182
		SG040797	K.GIDDIMVSLAAK.D	Y	51.52	1231.65	12	7.7	616.836	2	34.61	37.3	88	26815	SGspots_H32.wiff	2	333	344
		SG040797	K.GIDDIM(+15.99)VSLAAK.D	Y	48.55	1247.64	12	2.4	624.83	2	33.67	188	88	26610	SGspots_H32.wiff	3	333	344
		SG040797	K.KNVEGVTVNK.F	Y	46.22	1086.6	10	2.6	544.31	2	27.3	4.89	88	23962	SGspots_H32.wiff	1	75	84
		SG040797	K.RLVYTNDAGEEVK.G	Y	44.9	1492.75	13	7.9	747.389	2	30.05	26.1	88	25323	SGspots_H32.wiff	3	170	182
		SG040797	R.EGQSIGIIADGVDK.K	Y	44.3	1400.71	14	0.1	701.365	2	33.43	87.5	88	26558	SGspots_H32.wiff	2	125	138
		SG040797	K.ITGDDAPGETWHMVFSIEDQ(+.98)VPYR.E	Y	43.11	2763.25	24	10.6	922.1	3	34.82	347	88	26858	SGspots_H32.wiff	3	101	124
		SG040797	K.DNTYVYM(+15.99)C(+71.04)GLK.G	Y	40.97	1392.61	11	13.5	697.319	2	31.78	22.2	88	26110	SGspots_H32.wiff	3	318	328
		SG040797	K.ITGDDAPGETWHM(+15.99)VFSIEDQ(+.98)VPYR.E	Y	39.03	2779.24	24	6.3	927.428	3	34.42	39.8	88	26774	SGspots_H32.wiff	1	101	124
		SG040797	K.KAEQWNVEVY	Y	37.98	1264.61	10	-2	633.31	2	33.74	139	88	26626	SGspots_H32.wiff	3	358	367
		SG040797	K.EM(+15.99)LMPVDPNATVIMLGTGTGIAPFR.A	Y	37.64	2646.32	25	18.9	1324.19	2	35.31	20.8	88	26968	SGspots_H32.wiff	1	207	231
		SG040797	K.DGIDWM(+15.99)QYK.R	Y	37.37	1170.5	9	11.3	586.265	2	33.43	86.8	88	26559	SGspots_H32.wiff	3	345	353
		SG040797	K.DGIDWMQYK.R	Y	35.5	1154.51	9	9.2	578.266	2	34.1	36.1	88	26707	SGspots_H32.wiff	2	345	353
		SG040797	K.EMLM(+15.99)PVDPNATVIMLGTGTGIAPFR.A	Y	35.04	2646.32	25	9.9	1324.18	2	35.22	15	88	26947	SGspots_H32.wiff	1	207	231
		SG040797	K.NVEGVTVNK.F	Y	33.54	958.508	9	10.9	480.267	2	28.07	14.2	88	24450	SGspots_H32.wiff	3	76	84
		SG040797	R.M(+15.99)AEYAEELWELLK.K	Y	31.89	1639.78	13	18.9	820.913	2	35.41	55.9	88	27003	SGspots_H32.wiff	1	304	316
		SG040797	K.DNTYVYMC(+71.04)GLK.G	Y	30.24	1376.61	11	0.8	689.313	2	33.57	29.2	88	26590	SGspots_H32.wiff	2	318	328
		SG040797	K.NPYIGR.C	Y	29.71	718.376	6	16.8	360.201	2	28.41	38.8	88	24638	SGspots_H32.wiff	6	89	94
		SG040797	K.ITGDDAPGETWHMVF.S	N	27.02	1674.73	15	8.7	838.382	2	34.95	29.4	88	26883	SGspots_H32.wiff	2	101	115
		SG040797	K.EM(+15.99)LM(+15.99)PVDPNATVIMLGTGTGIAPFR.A	Y	26.43	2662.32	25	4	1332.17	2	35.03	43.6	88	26899	SGspots_H32.wiff	2	207	231
		SG040797	R.LDFAVSR.E	N	21.33	806.429	7	19.9	404.23	2	32.73	145	88	26398	SGspots_H32.wiff	5	282	288
		SG040797	K.ITGDDAPGETWHM(+15.99)VFSIEDQVPYR.E	Y	20.28	2778.26	24	15.5	927.108	3	34.48	0	88	26787	SGspots_H32.wiff	1	101	124
		SG040797	R.C(+71.04)LLNTK.I	N	17.93	761.411	6	20.2	381.72	2	29.82	50.4	88	25274	SGspots_H32.wiff	2	95	100
		SG040797	K.SVSLC(+71.04)VK.R	Y	17.67	805.437	7	10.9	403.73	2	30.97	21.5	88	25770	SGspots_H32.wiff	1	163	169
		SG040797	K.M(+15.99)YIQTR.M	N	15.19	826.401	6	7.9	414.211	2	27.18	41.3	88	23890	SGspots_H32.wiff	2	298	303
7	gi|901802341|gb|KMZ62116.1	Zoma_B_i12464	K.VVGTQAPVQLGSLR.A	N	74.32	1423.81	14	4.1	712.918	2	25.8	132	143	19882	SGspots_H81.wiff	1	359	372
		Zoma_B_i12464	R.FFYASSAC(+71.04)IYPEFK.Q	N	69.02	1742.8	14	8.1	872.415	2	26.62	55	143	20050	SGspots_H81.wiff	1	140	153
		Zoma_B_i12464	R.ISITGAGGFIASHIAR.R	N	65.5	1569.86	16	-0.6	785.938	2	26.51	25.8	143	20030	SGspots_H81.wiff	1	32	47
		Zoma_B_i12464	K.SEGHYIIASDWK.K	N	64.61	1404.67	12	5.3	703.345	2	25.74	42.3	143	19870	SGspots_H81.wiff	1	51	62
		Zoma_B_i12464	K.KLPIQHIPGPEGVR.G	N	60.22	1539.89	14	3.5	514.305	3	25.44	53.3	143	19807	SGspots_H81.wiff	1	292	305
		Zoma_B_i12464	R.SFTFIDEC(+71.04)VEGVLR.L	N	58.2	1684.81	14	3.9	843.417	2	26.93	148	143	20106	SGspots_H81.wiff	3	245	258
		Zoma_B_i12464	K.LPIQHIPGPEGVR.G	N	54.76	1411.79	13	7.5	706.909	2	25.59	35.3	143	19839	SGspots_H81.wiff	1	293	305
		Zoma_B_i12464	K.VVGTQAPVQ(+.98)LGSLR.A	N	53.1	1424.8	14	8.7	713.413	2	25.89	133	143	19902	SGspots_H81.wiff	1	359	372
		Zoma_B_i12464	K.FEM(+15.99)WGDGLQTR.S	N	48.89	1354.6	11	7.6	678.311	2	25.78	73.8	143	19879	SGspots_H81.wiff	1	234	244
		Zoma_B_i12464	K.FEMWGDGLQTR.S	N	44.84	1338.6	11	20.4	670.322	2	26.38	28.1	143	20003	SGspots_H81.wiff	1	234	244
		Zoma_B_i12464	R.FTYFWIK.E	N	42.47	1003.52	7	14.2	502.773	2	27.02	27.7	143	20122	SGspots_H81.wiff	1	332	338
		Zoma_B_i12464	K.APAAFC(+71.04)R.K	N	41.85	805.39	7	6	403.705	2	24	54.8	143	19551	SGspots_H81.wiff	2	219	225
		Zoma_B_i12464	K.QLETNVSLK.E	N	35.84	1030.57	9	12.6	516.297	2	25.02	323	143	19714	SGspots_H81.wiff	2	154	162
		Zoma_B_i12464	K.LATEELC(+71.04)K.H	N	34.45	976.49	8	6.8	489.256	2	24.44	261	143	19618	SGspots_H81.wiff	2	180	187
		Zoma_B_i12464	R.KVLTSTEK.F	N	31.75	904.523	8	5.8	453.271	2	21.77	20.3	143	18886	SGspots_H81.wiff	2	226	233
		Zoma_B_i12464	R.VM(+15.99)DNC(+71.04)LK.V	N	31.62	908.41	7	9	455.216	2	22.61	41.9	143	19298	SGspots_H81.wiff	5	83	89
		Zoma_B_i12464	R.NSDNTLIK.E	N	31.4	903.466	8	4.4	452.742	2	24.22	225	143	19578	SGspots_H81.wiff	3	308	315
		Zoma_B_i12464	R.EKAPAAFC(+71.04)R.K	N	30.21	1062.53	9	8.8	532.276	2	24	43.2	143	19550	SGspots_H81.wiff	2	217	225
		Zoma_B_i12464	K.NEHM(+15.99)PEEM(+15.99)FC(+71.04)N(+.98)EFHLVDLR.V	Y	26.9	2493.04	19	66.1	832.075	3	26.35	31.8	143	19996	SGspots_H81.wiff	1	64	82
		Zoma_B_i12464	R.ISITGAGGFIASH.I	N	26.36	1229.64	13	9.8	615.833	2	26.13	20.5	143	19951	SGspots_H81.wiff	1	32	44
		Zoma_B_i12464	R.NSDN(+.98)TLIK.E	N	18.29	904.45	8	4.2	453.234	2	24.03	141	143	19555	SGspots_H81.wiff	1	308	315
8	gi|901818377|gb|KMZ71727.1	tr|A0A0K9PU13|A0A0K9PU13_ZOSMR	K.GGETSTNSIASIFAWSR.G	N	57.36	1782.85	17	10.9	892.444	2	25.47	26.6	20	17090	Jiang_P8.wiff	1	350	366
		tr|A0A0K9PU13|A0A0K9PU13_ZOSMR	R.TIEAEAAHGTVTR.H	N	55.8	1354.68	13	27.8	678.368	2	17.96	211	20	14630	Jiang_P8.wiff	5	330	342
		tr|A0A0K9PU13|A0A0K9PU13_ZOSMR	K.GGETSTN(+.98)SIASIFAWSR.G	N	52.85	1783.84	17	9.2	892.934	2	25.44	53.7	20	17083	Jiang_P8.wiff	1	350	366
		tr|A0A0K9PU13|A0A0K9PU13_ZOSMR	K.IKVENPVVEM(+15.99)DGDEMTR.I	Y	52.8	1976.92	17	14.7	989.481	2	21.46	8.29	20	16044	Jiang_P8.wiff	1	6	22
		tr|A0A0K9PU13|A0A0K9PU13_ZOSMR	R.LIDDM(+15.99)VAYALK.S	N	50.02	1266.65	11	21.5	634.347	2	23.62	91.1	20	16654	Jiang_P8.wiff	3	278	288
		tr|A0A0K9PU13|A0A0K9PU13_ZOSMR	R.LIDDMVAYALK.S	N	45.26	1250.66	11	4.4	626.339	2	25.02	44	20	16986	Jiang_P8.wiff	1	278	288
		tr|A0A0K9PU13|A0A0K9PU13_ZOSMR	K.IKVENPVVEM(+15.99)DGDEM(+15.99)TR.I	Y	43.22	1992.91	17	14.4	997.478	2	20.28	14.2	20	15694	Jiang_P8.wiff	2	6	22
		tr|A0A0K9PU13|A0A0K9PU13_ZOSMR	K.YYDLGLPNR.D	Y	36.62	1109.55	9	13.3	555.79	2	23.1	90.8	20	16526	Jiang_P8.wiff	3	72	80
		tr|A0A0K9PU13|A0A0K9PU13_ZOSMR	R.HAFGDQYK.A	N	36.53	964.44	8	20.3	483.237	2	17.57	106	20	14462	Jiang_P8.wiff	5	164	171
		tr|A0A0K9PU13|A0A0K9PU13_ZOSMR	R.FKDIFQEVYETRWK.S	Y	36.39	1887.95	14	-7.8	944.976	2	25.39	16.7	20	17072	Jiang_P8.wiff	1	251	264
		tr|A0A0K9PU13|A0A0K9PU13_ZOSMR	R.FKDIFQ(+.98)EVYETRWK.S	Y	33.86	1888.94	14	0.5	945.476	2	25.48	6.76	20	17092	Jiang_P8.wiff	1	251	264
		tr|A0A0K9PU13|A0A0K9PU13_ZOSMR	Q.LIFPFLDLDIK.Y	N	30.9	1332.77	11	-2.9	667.39	2	26.66	38.7	20	17414	Jiang_P8.wiff	1	61	71
		tr|A0A0K9PU13|A0A0K9PU13_ZOSMR	K.DIFQEVYETRWK.S	Y	29.35	1612.79	12	-12.9	807.391	2	25.33	40.7	20	17058	Jiang_P8.wiff	1	253	264
		tr|A0A0K9PU13|A0A0K9PU13_ZOSMR	K.YNVAIK.C	N	27.25	706.401	6	15.3	354.213	2	18.93		20	14986	Jiang_P8.wiff	2	98	103
		tr|A0A0K9PU13|A0A0K9PU13_ZOSMR	R.VKEFNLK.S	N	24.37	876.507	7	5.2	877.519	1	20.13	4.6	20	15622	Jiang_P8.wiff	2	114	120
		tr|A0A0K9PU13|A0A0K9PU13_ZOSMR	K.NTILK.K	N	19.37	587.364	5	15.6	588.381	1	17.85	117	20	14606	Jiang_P8.wiff	2	241	245
		tr|A0A0K9PU13|A0A0K9PU13_ZOSMR	R.NILN(+.98)GTVFR.E	N	17.42	1033.56	9	17.6	517.794	2	23.91	124	20	16723	Jiang_P8.wiff	2	132	140
9	gi|672135387|ref|XP_008791367.1	Pooc_PC018F10	K.RPEFQDEQMVDAK.S	Y	47.37	1591.73	13	18.8	796.887	2	19.99	306	21	15286	Jiang_P9.wiff	3	79	91
		Pooc_PC018F10	K.RPEFQDEQM(+15.99)VDAK.S	Y	46.45	1607.72	13	15	804.882	2	18.37	538	21	14566	Jiang_P9.wiff	5	79	91
		Pooc_PC018F10	K.RPEFQDEQ(+.98)MVDAK.S	Y	44.24	1592.71	13	7.3	797.37	2	20.3	41.9	21	15410	Jiang_P9.wiff	1	79	91
		Pooc_PC018F10	K.RPEFQDEQ(+.98)M(+15.99)VDAK.S	Y	44.21	1608.71	13	18	805.376	2	18.58	97	21	14606	Jiang_P9.wiff	1	79	91
		Pooc_PC018F10	R.EAEDAM(+15.99)ETQLK.R	Y	42.82	1279.56	11	27.1	640.805	2	16.51	278	21	13510	Jiang_P9.wiff	4	68	78
		Pooc_PC018F10	R.EAEDAMETQLK.R	Y	36.26	1263.57	11	19.8	632.802	2	19.23	123	21	14918	Jiang_P9.wiff	3	68	78
10	gi|225455288|ref|XP_002274646.1	gi|452808420|gb|GAFQ01004625.1|	K.IIVAC(+71.04)SSGGTM(+15.99)RPSQNLPEGQQSR.S	Y	55.83	2602.26	24	18.6	868.443	3	19.11		3	14958	Jiang_P11.wiff	2	163	186
		gi|452808420|gb|GAFQ01004625.1|	R.AAFAFFGIFSGTEENPEFLQTVESK.L	Y	54.22	2765.32	25	9.5	1383.68	2	26.14	731	3	17198	Jiang_P11.wiff	2	132	156
		gi|452808420|gb|GAFQ01004625.1|	Q.ENN(+.98)FVILDVRPEAEFK.E	Y	53.12	1919.96	16	14.9	961.003	2	24.88	2050	3	16894	Jiang_P11.wiff	1	89	104
		gi|452808420|gb|GAFQ01004625.1|	Q.EN(+.98)N(+.98)FVILDVRPEAEFK.E	Y	34.77	1920.95	16	24.3	961.504	2	24.97		3	16915	Jiang_P11.wiff	1	89	104
		gi|452808420|gb|GAFQ01004625.1|	K.EWTAWDIAR.R	Y	30.48	1146.55	9	16.1	574.289	2	24.68	675	3	16848	Jiang_P11.wiff	2	122	130
		gi|452808420|gb|GAFQ01004625.1|	K.IIVAC(+71.04)SSGGTM(+15.99)R.P	Y	24.56	1280.62	12	15.3	641.328	2	17.83	78	3	14366	Jiang_P11.wiff	2	163	174
		gi|452808420|gb|GAFQ01004625.1|	F.AFFGIFSGTEENPEFLQTVESK.L	Y	24.31	2476.18	22	15.4	1239.12	2	25.65	103	3	17059	Jiang_P11.wiff	1	135	156
		gi|452808421|gb|GAFQ01004624.1|	K.IIVAC(+71.04)SSGGTM(+15.99)RPSQNLPEGQQSR.S	Y	55.83	2602.26	24	18.6	868.443	3	19.11		3	14958	Jiang_P11.wiff	2	163	186
		gi|452808421|gb|GAFQ01004624.1|	R.AAFAFFGIFSGTEENPEFLQTVESK.L	Y	54.22	2765.32	25	9.5	1383.68	2	26.14	731	3	17198	Jiang_P11.wiff	2	132	156
		gi|452808421|gb|GAFQ01004624.1|	Q.ENN(+.98)FVILDVRPEAEFK.E	Y	53.12	1919.96	16	14.9	961.003	2	24.88	2050	3	16894	Jiang_P11.wiff	1	89	104
		gi|452808421|gb|GAFQ01004624.1|	Q.EN(+.98)N(+.98)FVILDVRPEAEFK.E	Y	34.77	1920.95	16	24.3	961.504	2	24.97		3	16915	Jiang_P11.wiff	1	89	104
		gi|452808421|gb|GAFQ01004624.1|	K.EWTAWDIAR.R	Y	30.48	1146.55	9	16.1	574.289	2	24.68	675	3	16848	Jiang_P11.wiff	2	122	130
		gi|452808421|gb|GAFQ01004624.1|	K.IIVAC(+71.04)SSGGTM(+15.99)R.P	Y	24.56	1280.62	12	15.3	641.328	2	17.83	78	3	14366	Jiang_P11.wiff	2	163	174
		gi|452808421|gb|GAFQ01004624.1|	F.AFFGIFSGTEENPEFLQTVESK.L	Y	24.31	2476.18	22	15.4	1239.12	2	25.65	103	3	17059	Jiang_P11.wiff	1	135	156
11	gi|901801763|gb|KMZ61632.1	Pooc_Contig136	R.AITQHLCHAYPNK.G	Y	48.32	1494.74	13	27.8	748.398	2	18.83		4	14234	Jiang_P12.wiff	3	70	82
		Pooc_Contig136	K.GADLVFTGDGK.K	Y	46.52	1078.53	11	16.5	540.281	2	21.53	2550	4	15038	Jiang_P12.wiff	8	83	93
		Pooc_Contig136	R.VLVC(+71.04)LYEK.D	Y	33.97	1036.56	8	14.2	519.296	2	22.82	3140	4	15334	Jiang_P12.wiff	3	18	25
		Pooc_Contig136	K.VLDVYEAR.L	N	32.21	963.503	8	16.1	482.766	2	20.72	3060	4	14830	Jiang_P12.wiff	8	146	153
		Pooc_Contig136	K.VLEMQK.S	Y	18.82	746.4	6	13.1	374.212	2	17.87		4	13986	Jiang_P12.wiff	1	210	215
		Pooc_Contig136	K.WAESVLSR.P	Y	18.08	946.487	8	27	474.264	2	21.78	1640	4	15086	Jiang_P12.wiff	3	197	204
		Pooc_Contig136	K.VLEM(+15.99)QK.S	Y	15.39	762.395	6	20.6	382.212	2	14.14	337	4	11614	Jiang_P12.wiff	3	210	215
		Zoma_C_c3144	K.NPFGQVPAVEDGEITLFESR.A	Y	48.08	2204.07	20	15.8	1103.06	2	25.32	7030	4	15902	Jiang_P12.wiff	7	49	68
		Zoma_C_c3144	K.NPFGQ(+.98)VPAVEDGEITLFESR.A	Y	47.35	2205.06	20	14.5	1103.55	2	25.42	3300	4	15922	Jiang_P12.wiff	3	49	68
		Zoma_C_c3144	P.FGQVPAVEDGEITLFESR.A	Y	36.87	1992.98	18	13.4	997.51	2	25.2	225	4	15878	Jiang_P12.wiff	1	51	68
		Zoma_C_c3144	N.PFGQVPAVEDGEITLFESR.A	Y	36.15	2090.03	19	10	1046.03	2	25.3	127	4	15899	Jiang_P12.wiff	1	50	68
		Zoma_C_c3144	K.VLDVYEAR.L	N	32.21	963.503	8	16.1	482.766	2	20.72	3060	4	14830	Jiang_P12.wiff	8	145	152
		Zoma_C_c3144	K.NPFGQVPAVEDGEITLF.E	Y	18.03	1831.9	17	19	916.974	2	25.92	259	4	16026	Jiang_P12.wiff	1	49	65
12	gi|901805272|gb|KMZ63257.1	Pooc_Contig328	K.VLLIVNVASQC(+71.04)GLTNSNYTELSK.L	Y	51.81	2536.32	23	18.8	846.463	3	25.08	302	5	16747	Jiang_P13.wiff	1	32	54
		Pooc_Contig328	K.GSVHDFTVK.N	Y	46.24	988.498	9	21.8	495.267	2	18.96	361	5	14818	Jiang_P13.wiff	2	8	16
		Pooc_Contig328	K.FLVDKEGNVVDR.Y	Y	41.17	1389.73	12	10.9	695.877	2	20.72	1110	5	15638	Jiang_P13.wiff	2	136	147
		Pooc_Contig328	R.GDDVDLSIYK.G	Y	38.86	1123.54	10	13.7	562.785	2	21.99	351	5	16034	Jiang_P13.wiff	3	20	29
		Pooc_Contig328	R.FKAEYPIFDK.V	N	36.07	1256.64	10	17.5	629.34	2	23.72	353	5	16432	Jiang_P13.wiff	2	93	102
		Pooc_Contig328	R.YAPTTSPM(+15.99)SIEK.D	N	35.94	1339.63	12	16.7	670.835	2	18.12	1020	5	14486	Jiang_P13.wiff	5	148	159
		Pooc_Contig328	K.AEYPIFDK.V	N	19.76	981.481	8	13.3	491.754	2	22.72	117	5	16202	Jiang_P13.wiff	1	95	102
13	gi|901802715|gb|KMZ62361.1	Pooc_PC020F02	R.FSSEISRPEN(+.98)GGLSAALEILEQSK.M	Y	66.29	2562.28	24	19.7	855.118	3	25.55	1550	6	16391	Jiang_P14.wiff	2	137	160
		Pooc_PC020F02	S.ILTLALNDAITYDK.A	N	28.84	1562.86	14	47	782.472	2	25.22	754	6	16320	Jiang_P14.wiff	1	111	124
		Pooc_PC020F02	K.SWGPN(+.98)GSIR.F	Y	21.93	973.462	9	27.2	487.751	2	20.95	189	6	15274	Jiang_P14.wiff	3	128	136
14	gi|15228889|ref|NP_188929.1	gi|452798792|gb|GAFQ01014253.1|	R.NPVHN(+.98)GHALLMTDTR.R	Y	59.87	1675.81	15	19.7	838.929	2	22.23	86.5	8	15994	Jiang_P16.wiff	2	42	56
		gi|452798792|gb|GAFQ01014253.1|	K.NPILLLHPLGGYTK.A	Y	56.86	1534.89	14	14.1	768.462	2	25.38	519	8	16766	Jiang_P16.wiff	1	66	79
		gi|452798792|gb|GAFQ01014253.1|	K.VLEEGVLNPETTVVAIFPSPM(+15.99)HYAGPTEVQWHAK.A	Y	54.93	3761.88	34	25.6	941.5	4	25.67	251	8	16831	Jiang_P16.wiff	1	95	128
		gi|452798792|gb|GAFQ01014253.1|	R.NADAVFAFQLR.N	Y	51.96	1250.64	11	19.2	626.34	2	25.38	303	8	16767	Jiang_P16.wiff	2	31	41
		gi|452798792|gb|GAFQ01014253.1|	R.NPVHN(+.98)GHALLM(+15.99)TDTR.R	Y	50.72	1691.8	15	18.5	846.925	2	20.69	263	8	15506	Jiang_P16.wiff	5	42	56
		gi|452798792|gb|GAFQ01014253.1|	R.INAGANFYIVGR.D	N	48.85	1293.68	12	20.1	647.862	2	24.4	664	8	16536	Jiang_P16.wiff	2	131	142
		gi|452798792|gb|GAFQ01014253.1|	R.DLYDADHGKK.V	Y	42.84	1160.55	10	23.1	581.294	2	17.35	185	8	13894	Jiang_P16.wiff	2	155	164
		gi|452798792|gb|GAFQ01014253.1|	K.VLSM(+15.99)APGLEK.L	N	41.56	1059.56	10	16.9	530.798	2	19.99	223	8	15202	Jiang_P16.wiff	1	165	174
		gi|452798792|gb|GAFQ01014253.1|	R.IN(+.98)AGANFYIVGR.D	N	38.93	1294.67	12	36.8	648.365	2	24.55		8	16571	Jiang_P16.wiff	1	131	142
		gi|452798792|gb|GAFQ01014253.1|	K.ADDVPLSWR.M	Y	30.88	1057.52	9	15.6	529.775	2	24.13	338	8	16472	Jiang_P16.wiff	2	80	88
		gi|452798792|gb|GAFQ01014253.1|	K.M(+15.99)AFFDPSR.P	N	26.67	985.433	8	14.9	493.731	2	22.63	163	8	16126	Jiang_P16.wiff	3	192	199
		gi|452798792|gb|GAFQ01014253.1|	K.VLSMAPGLEK.L	N	25.22	1043.57	10	17.3	522.801	2	22.86	59.1	8	16186	Jiang_P16.wiff	1	165	174
		gi|452798792|gb|GAFQ01014253.1|	K.LNILPFR.V	Y	19.72	871.528	7	10.8	436.776	2	25.49	128	8	16790	Jiang_P16.wiff	1	175	181
		gi|452798792|gb|GAFQ01014253.1|	K.YNDGLDQYR.L	Y	17.12	1142.5	9	63.3	572.293	2	19.4		8	14919	Jiang_P16.wiff	1	9	17
15	gi|225445885|ref|XP_002279374.1	gi|452812706|gb|GAFQ01000339.1|	R.IAWEEPFGPVIPVIR.I	N	53.67	1721.95	15	24.9	862.004	2	26.37	1230	9	17178	Jiang_P17.wiff	1	184	198
		gi|452812706|gb|GAFQ01000339.1|	R.GPDHFPFQGLK.D	N	50.81	1241.62	11	36.4	621.84	2	24.48	325	9	16762	Jiang_P17.wiff	2	249	259
		gi|452812706|gb|GAFQ01000339.1|	K.AIM(+15.99)ISDAM(+15.99)ETGTVQINSAPAR.G	N	50.23	2207.06	21	29.5	736.714	3	22.33	62.8	9	16235	Jiang_P17.wiff	1	228	248
		gi|452812706|gb|GAFQ01000339.1|	K.STVINLPSPSYTM(+15.99)G	N	37.53	1481.71	14	30.1	741.883	2	24.34	622	9	16730	Jiang_P17.wiff	2	280	293
		gi|452812706|gb|GAFQ01000339.1|	R.GPDHFPFQ(+.98)GLK.D	N	32.21	1242.6	11	42.3	622.335	2	24.59	98.8	9	16788	Jiang_P17.wiff	1	249	259
		gi|452812706|gb|GAFQ01000339.1|	N.C(+71.04)ISFTGGDTGIAISK.K	N	29.82	1539.76	15	27.5	770.909	2	24.15	382	9	16686	Jiang_P17.wiff	2	37	51
		gi|452812706|gb|GAFQ01000339.1|	K.AGM(+15.99)IPLQMELGGK.D	N	23.6	1359.69	13	27.6	680.87	2	24.06	74.8	9	16666	Jiang_P17.wiff	1	53	65
		gi|452812706|gb|GAFQ01000339.1|	K.AGM(+15.99)IPLQM(+15.99)ELGGK.D	N	22.94	1375.68	13	31.8	688.871	2	22.29	314	9	16226	Jiang_P17.wiff	3	53	65
		gi|452812706|gb|GAFQ01000339.1|	K.STVIN(+.98)LPSPSYTM(+15.99)G	N	21.4	1482.69	14	36.3	742.38	2	24.44		9	16752	Jiang_P17.wiff	1	280	293
		gi|452812706|gb|GAFQ01000339.1|	K.GGFSYSGQR.C	N	20.57	957.43	9	21.5	479.733	2	18.86	79.7	9	15007	Jiang_P17.wiff	1	86	94
		gi|452812706|gb|GAFQ01000339.1|	K.AGMIPLQM(+15.99)ELGGK.D	N	15.05	1359.69	13	22.2	680.867	2	23.97		9	16646	Jiang_P17.wiff	1	53	65
16	gi|901807968|gb|KMZ64911.1|	SG056684	K.LVSWYDNEWGYSSR.V	Y	56.86	1760.78	14	30.7	881.424	2	25.17	837	11	16378	Jiang_P19.wiff	1	314	327
		SG056684	R.VPTVDVSVVDLTVR.I	N	51.82	1497.84	14	31	749.951	2	25.26	970	11	16398	Jiang_P19.wiff	1	239	252
		SG056684	R.AAGFN(+.98)IIPSSTGAAK.A	N	47.77	1404.72	15	33.8	703.393	2	24.39	223	11	16199	Jiang_P19.wiff	1	205	219
		SG056684	R.AAGFNIIPSSTGAAK.A	N	45.34	1403.74	15	29.5	702.898	2	24.13	1850	11	16136	Jiang_P19.wiff	3	205	219
		SG056684	K.KVVISAPSK.D	N	31.7	927.575	9	30.3	464.809	2	18.67	353	11	14403	Jiang_P19.wiff	2	122	130
		SG056684	K.AGIALTDNFVK.L	Y	29.97	1147.62	11	25.5	574.834	2	24.34	969	11	16186	Jiang_P19.wiff	2	303	313
		SG056684	K.IGIN(+.98)GFGR.I	N	24.89	833.439	8	29.6	417.739	2	22.7	150	11	15818	Jiang_P19.wiff	1	8	15
		SG056684	R.SSIFDAK.A	N	18.75	766.386	7	27.7	384.211	2	21.34		11	15415	Jiang_P19.wiff	1	296	302
17	gi|460398169|ref|XP_004244635.1	gi|452795872|gb|GAFQ01017173.1|	R.TFIAIKPDGVQR.G	Y	46.15	1343.76	12	27.3	672.904	2	22.89	3210	13	16530	Jiang_P20.wiff	4	91	102
		gi|452795872|gb|GAFQ01017173.1|	R.TFIAIKPDGVQ(+.98)R.G	Y	40.32	1344.74	12	25.7	673.395	2	23.2	705	13	16610	Jiang_P20.wiff	3	91	102
		gi|452795872|gb|GAFQ01017173.1|	R.KLIGATDPQK.S	Y	35.5	1069.61	10	29.8	535.83	2	18.5	1050	13	14678	Jiang_P20.wiff	3	173	182
		gi|452795872|gb|GAFQ01017173.1|	R.GDLAVVVGR.N	Y	32.63	884.508	9	27.4	443.273	2	22.2	957	13	16266	Jiang_P20.wiff	5	190	198
		gi|452795872|gb|GAFQ01017173.1|	K.LIGATDPQK.S	Y	30.92	941.518	9	18	471.775	2	18.14		13	14538	Jiang_P20.wiff	2	174	182
		gi|452795872|gb|GAFQ01017173.1|	H.ELVSYTSNAEK.W	Y	29.9	1239.6	11	32.4	620.827	2	19.59	2140	13	15146	Jiang_P20.wiff	3	222	232
		gi|452795872|gb|GAFQ01017173.1|	R.KLIGATDPQ(+.98)K.S	Y	26.91	1070.6	10	29.2	536.322	2	18.85	210	13	14850	Jiang_P20.wiff	3	173	182
18	gi|733452266|gb|AIZ98377.1|	gi|452809345|gb|GAFQ01003700.1|	K.WSPELAAAC(+71.04)EVWK.E	N	52.59	1559.74	13	23.5	780.898	2	25.26	733	14	16434	Jiang_P21.wiff	1	202	214
		gi|452809345|gb|GAFQ01003700.1|	R.DN(+.98)GLLLHIHR.A	N	46.53	1187.64	10	32.4	594.847	2	23.48	394	14	16022	Jiang_P21.wiff	3	37	46
		gi|452809345|gb|GAFQ01003700.1|	R.DNGLLLHIHR.A	N	44.41	1186.66	10	32.3	594.355	2	23.19	316	14	15954	Jiang_P21.wiff	1	37	46
		gi|452809345|gb|GAFQ01003700.1|	R.VALEAC(+71.04)VQAR.N	N	40.78	1129.59	10	32.6	565.821	2	20.75	643	14	15334	Jiang_P21.wiff	3	173	182
		gi|452809345|gb|GAFQ01003700.1|	R.AMHAVIDR.Q	N	33.63	911.465	8	24.3	456.751	2	19	423	14	14614	Jiang_P21.wiff	2	47	54
		gi|452809345|gb|GAFQ01003700.1|	R.AM(+15.99)HAVIDR.Q	N	32.5	927.46	8	25.4	464.749	2	17.07	878	14	13794	Jiang_P21.wiff	6	47	54
		gi|452809345|gb|GAFQ01003700.1|	R.DDYIEKDR.S	N	24.88	1052.48	8	18	527.255	2	17.38	46.9	14	13878	Jiang_P21.wiff	1	102	109
		gi|452809345|gb|GAFQ01003700.1|	K.FEFKPVDTL.D	N	23.31	1094.56	9	13.5	548.297	2	25.1	948	14	16398	Jiang_P21.wiff	2	218	226
		gi|452809345|gb|GAFQ01003700.1|	R.ELGVPIVMHDYLTGGFTAN.T	N	22.16	2032.99	19	17.2	1017.52	2	25.87	252	14	16566	Jiang_P21.wiff	1	10	28
		gi|452809345|gb|GAFQ01003700.1|	R.ELGVPIVM(+15.99)HDYLTGGFTAN.T	N	16.22	2048.99	19	28.2	1025.53	2	25.28	451	14	16438	Jiang_P21.wiff	1	10	28
POSIDONIA australis spots from acidic region as shown on supplementary Figure 2
Spot No.	Accession	Protein name [organism]	Pep	Uni	Cov	Theoretical pI/Mr
1	gi|901806613|KMZ63809.1	profilin-1 [Vitis vinifera]	2	3	19.5312	4.90 / 16500.01
2	gi|527205575|EPS71399.1	erredoxin-1, chloroplastic [Genlisea aurea]	1	1	9.89011	4.53 / 15439.31
3	gi|169635155|ACA58354.1	rubisco activase 2 [Arachis diogoi]	1	1	9.34579	4.69 / 17381.49
4	gi|731394072|XP_002266030.2	60S acidic ribosomal protein P2 isoform X1 [Vitis vinifera]	4	4	21.7949	4.60 / 14979.87
5	gi|11558242|CAC17803.1	peroxiredoxin [Phaseolus vulgaris]	1	1	29.2929	4.92 / 22111.16
6	gi|901800689|KMZ60803.1	RNA-binding protein [Zostera marina]	2	3	8.33333	4.69 / 33252.05
7	gi|901814740|KMZ69109.1	Ankyrin repeat-containing protein [Zostera marina]	1	1	11.9403	4.45 / 36002.10
8	gi|901795594|KMZ58558.1	Stromal 70 kDa heat shock-related protein, chloroplastic [Zostera marina]	1	1	27.762	5.05 / 75220.81
9	gi|901794995|KMZ58069.1	Fructose-bisphosphatase [Zostera marina]	4	4	22.8426	8.33 / 42987.09
10	gi|901806822|KMZ63984.1	Thiamine thiazole synthase 2, chloroplastic [Zostera marina]	3	4	54.9296	5.93 / 37840.30
11	gi|901804752|KMZ63111.1	NADH-ubiquinone oxidoreductase 13 kDa-B subunit [Zostera marina]	1	1	7.42857	4.92 / 19390.16
12	gi|1049329625|ANY30778.1	ATPase subunit 1 [Zostera marina]	1	1	28.2306	6.23 / 54177.15
